# Supplementary material for: Shade suppresses wound-induced leaf repositioning through a mechanism involving PHYTOCHROME KINASE SUBSTRATE (PKS) genes
Source: PLoS Genet. 2022 May 27;18(5):e1010213. doi: 10.1371/journal.pgen.1010213 (PMC9197076; doi:10.1371/journal.pgen.1010213)
Supplement: S1 Table — (XLSX) [file pgen.1010213.s001.xlsx]

## Sheet: Feuil1
List of 59 candidate genes
Gene_ID	Timepoint	Shade regulation	Wounding regulation	Associated_Gene_Name	Description
AT1G02340	T2	up	down	HFR1/FBI1/REP1/RSF1/AtbHLH26	basic helix-loop-helix (bHLH) DNA-binding superfamily protein [Source:TAIR_LOCUS;Acc:AT1G02340]
AT1G02350	T2	up	down		protoporphyrinogen oxidase-related [Source:TAIR_LOCUS;Acc:AT1G02350]
AT1G03870	T2	up	down	FLA9	FASCICLIN-like arabinoogalactan 9 [Source:TAIR_LOCUS;Acc:AT1G03870]
AT1G10550	T2	up	down	XTH33	xyloglucan:xyloglucosyl transferase 33 [Source:TAIR_LOCUS;Acc:AT1G10550]
AT1G11112	T1	up	down		unknown protein; FUNCTIONS IN: molecular_function unknown; INVOLVED IN: biological_process unknown; LOCATED IN: cellular_component unknown; Has 30201 Blast hits to 17322 proteins in 780 species: Archae - 12; Bacteria - 1396; Metazoa - 17338; Fungi - /.../ Plants - 5037; Viruses - 0; Other Eukaryotes - 2996 (source: NCBI BLink). [Source:TAIR_LOCUS;Acc:AT1G11112]
AT1G14920	T2	up	down	GAI	GRAS family transcription factor family protein [Source:TAIR_LOCUS;Acc:AT1G14920]
AT1G15550	T1	up	down	GA3OX1	gibberellin 3-oxidase 1 [Source:TAIR_LOCUS;Acc:AT1G15550]
AT1G21910	T1	up	down	DREB26	Integrase-type DNA-binding superfamily protein [Source:TAIR_LOCUS;Acc:AT1G21910]
AT1G29420	T2	up	down	SAUR61	SAUR-like auxin-responsive protein family [Source:TAIR_LOCUS;Acc:AT1G29420]
AT1G30040	T2	down	up	GA2OX2	gibberellin 2-oxidase [Source:TAIR_LOCUS;Acc:AT1G30040]
AT1G35140	T1	up	down	EXL1/PHI-1	Phosphate-responsive 1 family protein [Source:TAIR_LOCUS;Acc:AT1G35140]
AT1G43650	T2	down	up		nodulin MtN21 /EamA-like transporter family protein [Source:TAIR_LOCUS;Acc:AT1G43650]
AT1G53700	T2	up	down	WAG1	WAG1, AGC3 kinases [Source:TAIR_LOCUS;Acc:AT1G53700]
AT1G56150	T1	down	up	SAUR71	SAUR-like auxin-responsive protein family [Source:TAIR_LOCUS;Acc:AT1G56150]
AT1G66760	T2	down	up	F4N21_11	MATE efflux family protein [Source:TAIR_LOCUS;Acc:AT1G66760]
AT1G69530	T2	up	down	ATEXPA1	expansin A1 [Source:TAIR_LOCUS;Acc:AT1G69530]
AT1G74670	T2	up	down	GASA6	Gibberellin-regulated family protein [Source:TAIR_LOCUS;Acc:AT1G74670]
AT1G77640	T1	up	down	ERF013	Integrase-type DNA-binding superfamily protein [Source:TAIR_LOCUS;Acc:AT1G77640]
AT1G77885	T2	down	up		unknown protein; BEST Arabidopsis thaliana protein match is: unknown protein (TAIR:AT1G22065.1); Has 35333 Blast hits to 34131 proteins in 2444 species: Archae - 798; Bacteria - 22429; Metazoa - 974; Fungi - 991; Plants - 531; Viruses - 0; Other Euk /.../s - 9610 (source: NCBI BLink). [Source:TAIR_LOCUS;Acc:AT1G77885]
AT2G20340	T2	down	up	AAS	Pyridoxal phosphate (PLP)-dependent transferases superfamily protein [Source:TAIR_LOCUS;Acc:AT2G20340]
AT2G21200	T2	up	down	SAUR7	SAUR-like auxin-responsive protein family [Source:TAIR_LOCUS;Acc:AT2G21200]
AT2G22770	T2	down	up	NAI1/AtbHLH20	basic helix-loop-helix (bHLH) DNA-binding superfamily protein [Source:TAIR_LOCUS;Acc:AT2G22770]
AT2G23010	T2	down	up	SCPL9	serine carboxypeptidase-like 9 [Source:TAIR_LOCUS;Acc:AT2G23010]
AT2G27080	T1	up	down	AT2G27080/T20P8.13	Late embryogenesis abundant (LEA) hydroxyproline-rich glycoprotein family [Source:TAIR_LOCUS;Acc:AT2G27080]
AT2G40435	T2	down	up	AT2G40435/T2P4.23	BEST Arabidopsis thaliana protein match is: transcription regulators (TAIR:AT3G56220.1); Has 289 Blast hits to 289 proteins in 30 species: Archae - 0; Bacteria - 0; Metazoa - 0; Fungi - 0; Plants - 289; Viruses - 0; Other Eukaryotes - 0 (source: NCB /.../k). [Source:TAIR_LOCUS;Acc:AT2G40435]
AT2G40610	T2	up	down	ATEXPA8	expansin A8 [Source:TAIR_LOCUS;Acc:AT2G40610]
AT2G41170	T2	up	down		F-box family protein [Source:TAIR_LOCUS;Acc:AT2G41170]
AT3G05936	T1	down	up		unknown protein; FUNCTIONS IN: molecular_function unknown; INVOLVED IN: biological_process unknown; LOCATED IN: cellular_component unknown; Has 30201 Blast hits to 17322 proteins in 780 species: Archae - 12; Bacteria - 1396; Metazoa - 17338; Fungi - /.../ Plants - 5037; Viruses - 0; Other Eukaryotes - 2996 (source: NCBI BLink). [Source:TAIR_LOCUS;Acc:AT3G05936]
AT3G06070	T2	up	down	F24F17.5	unknown protein; BEST Arabidopsis thaliana protein match is: unknown protein (TAIR:AT5G19190.1); Has 33 Blast hits to 33 proteins in 12 species: Archae - 0; Bacteria - 0; Metazoa - 1; Fungi - 0; Plants - 32; Viruses - 0; Other Eukaryotes - 0 (source /.../ BLink). [Source:TAIR_LOCUS;Acc:AT3G06070]
AT3G06990	T1	up	down	F17A9.14	Cysteine/Histidine-rich C1 domain family protein [Source:TAIR_LOCUS;Acc:AT3G06990]
AT3G15720	T2	down	up		Pectin lyase-like superfamily protein [Source:TAIR_LOCUS;Acc:AT3G15720]
AT3G19380	T1	up	down	PUB25	plant U-box 25 [Source:TAIR_LOCUS;Acc:AT3G19380]
AT3G28340	T2	up	down	GATL10	galacturonosyltransferase-like 10 [Source:TAIR_LOCUS;Acc:AT3G28340]
AT3G28340	T1	up	down	GATL10	galacturonosyltransferase-like 10 [Source:TAIR_LOCUS;Acc:AT3G28340]
AT3G55840	T2	up	down	HSPRO1	Hs1pro-1 protein [Source:TAIR_LOCUS;Acc:AT3G55840]
AT3G59900	T1	up	down	ARGOS	auxin-regulated gene involved in organ size [Source:TAIR_LOCUS;Acc:AT3G59900]
AT4G02380	T2	up	down	SAG21	senescence-associated gene 21 [Source:TAIR_LOCUS;Acc:AT4G02380]
AT4G03210	T1	up	down	XTH9	xyloglucan endotransglucosylase/hydrolase 9 [Source:TAIR_LOCUS;Acc:AT4G03210]
AT4G08040	T1	up	down	ACS11	1-aminocyclopropane-1-carboxylate synthase 11 [Source:TAIR_LOCUS;Acc:AT4G08040]
AT4G24570	T1	up	down	DIC2	dicarboxylate carrier 2 [Source:TAIR_LOCUS;Acc:AT4G24570]
AT4G29140	T1	up	down	ADS1/F19B15.170	MATE efflux family protein [Source:TAIR_LOCUS;Acc:AT4G29140]
AT4G31000	T2	up	down	F6I18.90	Calmodulin-binding protein [Source:TAIR_LOCUS;Acc:AT4G31000]
AT4G32280	T2	up	down	IAA29	indole-3-acetic acid inducible 29 [Source:TAIR_LOCUS;Acc:AT4G32280]
AT4G34770	T1	up	down	SAUR1	SAUR-like auxin-responsive protein family [Source:TAIR_LOCUS;Acc:AT4G34770]
AT4G34770	T2	up	down	SAUR1	SAUR-like auxin-responsive protein family [Source:TAIR_LOCUS;Acc:AT4G34770]
AT4G38825	T1	up	down	SAUR13	SAUR-like auxin-responsive protein family [Source:TAIR_LOCUS;Acc:AT4G38825]
AT5G01840	T2	down	up	ATOFP1	ovate family protein 1 [Source:TAIR_LOCUS;Acc:AT5G01840]
AT5G02200	T2	up	down	FHL	far-red-elongated hypocotyl1-like [Source:TAIR_LOCUS;Acc:AT5G02200]
AT5G02760	T2	up	down	APD7	Protein phosphatase 2C family protein [Source:TAIR_LOCUS;Acc:AT5G02760]
AT5G02760	T1	up	down	APD7	Protein phosphatase 2C family protein [Source:TAIR_LOCUS;Acc:AT5G02760]
AT5G04190	T2	up	down	PKS4	phytochrome kinase substrate 4 [Source:TAIR_LOCUS;Acc:AT5G04190]
AT5G12940	T2	up	down	T24H18_110	Leucine-rich repeat (LRR) family protein [Source:TAIR_LOCUS;Acc:AT5G12940]
AT5G18470	T2	up	down		Curculin-like (mannose-binding) lectin family protein [Source:TAIR_LOCUS;Acc:AT5G18470]
AT5G22460	T2	up	down		alpha/beta-Hydrolases superfamily protein [Source:TAIR_LOCUS;Acc:AT5G22460]
AT5G22940	T2	up	down	F8H	FRA8 homolog [Source:TAIR_LOCUS;Acc:AT5G22940]
AT5G25190	T1	up	down	ERF003	Integrase-type DNA-binding superfamily protein [Source:TAIR_LOCUS;Acc:AT5G25190]
AT5G25190	T2	up	down	ERF003	Integrase-type DNA-binding superfamily protein [Source:TAIR_LOCUS;Acc:AT5G25190]
AT5G27220	T2	up	down	A_TM021B04.7	Frigida-like protein [Source:TAIR_LOCUS;Acc:AT5G27220]
AT5G27780	T1	up	down	SAUR75	SAUR-like auxin-responsive protein family [Source:TAIR_LOCUS;Acc:AT5G27780]
AT5G38000	T2	down	up		Zinc-binding dehydrogenase family protein [Source:TAIR_LOCUS;Acc:AT5G38000]
AT5G45670	T2	up	down	AT5G45670/LIP1	GDSL-like Lipase/Acylhydrolase superfamily protein [Source:TAIR_LOCUS;Acc:AT5G45670]
AT5G57560	T1	up	down	XTH22/TCH4	Xyloglucan endotransglucosylase/hydrolase family protein [Source:TAIR_LOCUS;Acc:AT5G57560]
AT5G57560	T2	up	down	XTH22/TCH4	Xyloglucan endotransglucosylase/hydrolase family protein [Source:TAIR_LOCUS;Acc:AT5G57560]
AT5G62170	T1	up	down	AT5G62170/MTG10_190	unknown protein; BEST Arabidopsis thaliana protein match is: unknown protein (TAIR:AT5G51850.1); Has 381 Blast hits to 359 proteins in 81 species: Archae - 0; Bacteria - 16; Metazoa - 101; Fungi - 21; Plants - 99; Viruses - 3; Other Eukaryotes - 141 /.../ce: NCBI BLink). [Source:TAIR_LOCUS;Acc:AT5G62170]
