# Supplementary material for: Shade suppresses wound-induced leaf repositioning through a mechanism involving PHYTOCHROME KINASE SUBSTRATE (PKS) genes
Source: PLoS Genet. 2022 May 27;18(5):e1010213. doi: 10.1371/journal.pgen.1010213 (PMC9197076; doi:10.1371/journal.pgen.1010213)
Supplement: S2 Table — (XLSX) [file pgen.1010213.s002.xlsx]

## Sheet: WxGxL only
Three-way ANONA interaction terms
Mutant genotype compared to Col-0	p-value of GxLxW interaction term for		Figure in paper	Comment
	tip angle	petiole length
aos	0.000306	0.0105	1B	-
yuc2589	0.047619	0.2265	1C	-
pks2-1pks4-1	0.784278	0.904	3A	-
pks2-1	0.36176	0.268	S6B	-
pks1234	0.000607	0.734278	3B	Petiole angle (instead of tip angle)
PKS2OE	0.41914	0.450284	3C	-
PKS4OE	0.635723	0.0224	3C	-
pif457	0.000149	0.465	4C	-
myc234	0.004034	0.88159	5B	-
pks4-2	0.0559	0.50287	S5C	-
pks2-3pks4-2	0.2688	0.624	S7	-
