# Supplementary material for: Shade suppresses wound-induced leaf repositioning through a mechanism involving PHYTOCHROME KINASE SUBSTRATE (PKS) genes
Source: PLoS Genet. 2022 May 27;18(5):e1010213. doi: 10.1371/journal.pgen.1010213 (PMC9197076; doi:10.1371/journal.pgen.1010213)
Supplement: S3 Table — (XLSX) [file pgen.1010213.s003.xlsx]

## Sheet: Feuil1
Oligonucleotides used in this study
Oligos used for RT-qPCR
Target	Oligonucleotide	Sequence	Reference
UBC	UBC-F	CAGTCTGTGTGTAGAGCTATCATAGCAT
	UBC-R	AGAAGATTCCCTGAGTCGCAGTT
YLS8	YLS8-F	TCATTCGTTTCGGCCATGA
	YLS8-R	CTCAGCAACAGACGCAAGCA
YUC8	MT-271	GGCGGCTTGTCTCCATGAAC	(1)
	PH-171	GATGAACTGACGCTTCGTCG	(1)
JAZ10	oASF015	ATCCCGATTTCTCCGGTCCA	(2)
	oASF016	ACTTTCTCCTTGCGATGGGAAGA	(2)
LOX2	oASF019	CTATGGAATCTTGCTAAGACTCATG	(3)
	oASF020	CGGCTGAACTTAGCTCTAATGCATA	(3)
VSP2	oASF017	CATCATAGAGCTCGGGATTGAACCC	(4)
	oASF018	AGATGCTTCCAGTAGGTCACGC	(4)
PKS4	MT115	TCGATGCCAGACGAGGAATC
	MT116	GTCCCACGGTAAAAGAAGACACTT
PKS2	MT111	CCCAGAAGAACCTAATGAGTGGTATC
	MT112	TCCAAACACACTGATCTCCAAATC
Oligos used for ChIP-qPCR
Target	Oligonucleotide	Sequence	Reference
PIL1 peak (G-box)	PH78	GAATCACGCGGCATTCAC	(5)
	PH79	ACCTTCACGCCATTATTAAGAC	(5)
PIL1 control	PL8F	GGGATGAACAATGCACCACCACAA	(5)
	PL8R	AAACACACGAAGGCACCACGAATG	(5)
PKS4 peak	MT636	gagaagccacatggtccaact
	MT637	ctagaaacgtgatggtttcccta
PKS4 control	MT645	cgagacttgagagaagtgtta
	MT646	gaggtagatataactgttccg
References
1. Fiorucci A-S, Galvão VC, Ince YÇ, Boccaccini A, Goyal A, Petrolati LA, et al. PHYTOCHROME INTERACTING FACTOR 7 is important for early responses to elevated temperature in Arabidopsis seedlings. New Phytologist. 2020;226(1):50–8.
2. Gfeller A, Baerenfaller K, Loscos J, Chételat A, Baginsky S, Farmer EE. Jasmonate controls polypeptide patterning in undamaged tissue in wounded Arabidopsis leaves. Plant Physiol. 2011 Aug;156(4):1797–807.
3. Glauser G, Dubugnon L, Mousavi SAR, Rudaz S, Wolfender JL, Farmer EE. Velocity estimates for signal propagation leading to systemic jasmonic acid accumulation in wounded Arabidopsis. J Biol Chem. 2009 Dec 11;284(50):34506–13.
4. Acosta IF, Gasperini D, Chételat A, Stolz S, Santuari L, Farmer EE. Role of NINJA in root jasmonate signaling. Proc Natl Acad Sci U S A. 2013 Sep 17;110(38):15473–8.
5. Hornitschek P, Lorrain S, Zoete V, Michielin O, Fankhauser C. Inhibition of the shade avoidance response by formation of non-DNA binding bHLH heterodimers. EMBO J. 2009 Dec 16;28(24):3893–902.
