# Supplementary material for: Shade suppresses wound-induced leaf repositioning through a mechanism involving PHYTOCHROME KINASE SUBSTRATE (PKS) genes
Source: PLoS Genet. 2022 May 27;18(5):e1010213. doi: 10.1371/journal.pgen.1010213 (PMC9197076; doi:10.1371/journal.pgen.1010213)
Supplement: S4 Table — (XLSX) [file pgen.1010213.s004.xlsx]

## Sheet: Fig1B
Figure 1B
Replicate	Genotype	Wounding treatment	Light treatment	Leaf angle (°)	Petiole length (cm)
1	Col-0	Wounded	Sun	-21.069	0.5038
1	Col-0	Unwounded	Sun	27.216	0.751
1	Col-0	Wounded	Sun	2.534	0.3897
1	Col-0	Unwounded	Sun	31.514	0.746
1	Col-0	Wounded	Sun	-3.495	0.4701
1	Col-0	Unwounded	Sun	33.341	0.7835
1	Col-0	Wounded	Sun	-4.118	0.4488
1	Col-0	Unwounded	Sun	28.015	0.7881
1	Col-0	Unwounded	Sun	17.488	0.7215
1	Col-0	Wounded	Sun	1.478	0.4191
1	Col-0	Unwounded	Sun	20.194	0.8034
1	Col-0	Wounded	Sun	-3.366	0.4773
1	Col-0	Unwounded	Sun	21.51	0.767
1	Col-0	Wounded	Sun	-6.263	0.5461
1	Col-0	Unwounded	Sun	30.399	0.7621
1	Col-0	Wounded	Sun	-3.366	0.4101
1	Col-0	Unwounded	Sun	21.181	0.7672
1	Col-0	Wounded	Sun	-6.194	0.399
1	Col-0	Unwounded	Sun	27.541	0.7503
1	Col-0	Wounded	Sun	-13.932	0.3994
1	Col-0	Wounded	Shade	38.032	0.8425
1	Col-0	Unwounded	Shade	47.451	1.2435
1	Col-0	Wounded	Shade	41.634	1.0846
1	Col-0	Unwounded	Shade	57.29	1.2114
1	Col-0	Wounded	Shade	46.073	0.9816
1	Col-0	Unwounded	Shade	60.524	1.2671
1	Col-0	Wounded	Shade	51.024	0.9961
1	Col-0	Unwounded	Shade	48.221	1.1546
1	Col-0	Unwounded	Shade	59.664	1.4394
1	Col-0	Wounded	Shade	50.194	0.9436
1	Col-0	Unwounded	Shade	60.255	1.2927
1	Col-0	Wounded	Shade	41.54	0.9949
1	Col-0	Unwounded	Shade	53.183	1.3327
1	Col-0	Wounded	Shade	54.968	0.7574
1	Col-0	Unwounded	Shade	43.781	1.2828
1	Col-0	Wounded	Shade	54.992	0.9313
1	Col-0	Unwounded	Shade	46.345	1.2179
1	Col-0	Wounded	Shade	40.4	0.9344
1	Col-0	Unwounded	Shade	63.204	1.2221
1	Col-0	Wounded	Shade	34.634	0.8763
1	aos	Wounded	Sun	41.132	0.7662
1	aos	Unwounded	Sun	42.974	0.9628
1	aos	Wounded	Sun	37.293	0.771
1	aos	Unwounded	Sun	32.031	0.9906
1	aos	Unwounded	Sun	38.66	0.9706
1	aos	Wounded	Sun	35.824	0.7857
1	aos	Unwounded	Sun	30.355	0.9363
1	aos	Wounded	Sun	26.973	0.927
1	aos	Unwounded	Sun	21.721	1.054
1	aos	Wounded	Sun	17.526	0.7115
1	aos	Unwounded	Sun	35.07	0.9906
1	aos	Wounded	Sun	18.182	0.8793
1	aos	Wounded	Sun	22.006	0.8426
1	aos	Unwounded	Sun	45.507	1.0175
1	aos	Wounded	Sun	27.911	0.7286
1	aos	Unwounded	Sun	30.437	0.936
1	aos	Wounded	Sun	42.778	0.9229
1	aos	Unwounded	Sun	34.064	0.8135
1	aos	Wounded	Sun	30.038	0.6228
1	aos	Unwounded	Sun	32.438	1.0843
1	aos	Wounded	Shade	31.074	1.4632
1	aos	Unwounded	Shade	52.374	1.4162
1	aos	Wounded	Shade	47.667	1.3201
1	aos	Unwounded	Shade	44.409	1.6141
1	aos	Unwounded	Shade	41.902	1.5823
1	aos	Wounded	Shade	40.98	1.4238
1	aos	Unwounded	Shade	55.437	1.3993
1	aos	Wounded	Shade	54.795	1.2403
1	aos	Unwounded	Shade	59.068	1.5027
1	aos	Wounded	Shade	49.497	1.1811
1	aos	Unwounded	Shade	59.25	1.3971
1	aos	Wounded	Shade	55.349	1.3801
1	aos	Wounded	Shade	49.776	1.3832
1	aos	Unwounded	Shade	63.943	1.4478
1	aos	Wounded	Shade	55.201	1.2519
1	aos	Unwounded	Shade	49.548	1.4327
1	aos	Wounded	Shade	49.781	1.2129
1	aos	Unwounded	Shade	41.615	1.599
1	aos	Wounded	Shade	41.166	1.5014
1	aos	Unwounded	Shade	52.843	1.5962
2	Col-0	Wounded	Sun	-7.545	0.4289
2	Col-0	Unwounded	Sun	42.078	0.8141
2	Col-0	Unwounded	Sun	33.893	0.8896
2	Col-0	Wounded	Sun	-10.886	0.5309
2	Col-0	Unwounded	Sun	31.129	0.8342
2	Col-0	Wounded	Sun	6.749	0.5504
2	Col-0	Wounded	Sun	3.347	0.4113
2	Col-0	Unwounded	Sun	27.911	0.7499
2	Col-0	Unwounded	Sun	33.83	0.7997
2	Col-0	Wounded	Sun	-8.653	0.4107
2	Col-0	Unwounded	Sun	10.937	0.7915
2	Col-0	Wounded	Sun	9.09	0.4234
2	Col-0	Wounded	Sun	-10.601	0.4965
2	Col-0	Unwounded	Sun	22.241	0.9276
2	Col-0	Unwounded	Sun	15.638	0.7797
2	Col-0	Wounded	Sun	10.62	0.4267
2	Col-0	Unwounded	Sun	31.947	0.9144
2	Col-0	Wounded	Sun	3.933	0.4278
2	Col-0	Wounded	Sun	0.993	0.5348
2	Col-0	Unwounded	Sun	36.516	0.9595
2	Col-0	Unwounded	Sun	31.211	0.8593
2	Col-0	Wounded	Sun	11.252	0.6021
2	Col-0	Unwounded	Sun	25.526	0.7387
2	Col-0	Wounded	Sun	3.061	0.543
2	Col-0	Wounded	Shade	39.41	1.063
2	Col-0	Unwounded	Shade	58.428	1.4385
2	Col-0	Unwounded	Shade	48.405	1.5348
2	Col-0	Wounded	Shade	41.364	1.084
2	Col-0	Unwounded	Shade	32.791	1.4703
2	Col-0	Wounded	Shade	37.405	0.7336
2	Col-0	Wounded	Shade	36.931	1.1234
2	Col-0	Unwounded	Shade	55.827	1.4851
2	Col-0	Unwounded	Shade	62.373	1.3329
2	Col-0	Wounded	Shade	55.164	0.9728
2	Col-0	Unwounded	Shade	45	1.4993
2	Col-0	Wounded	Shade	42.32	0.8451
2	Col-0	Wounded	Shade	43.64	1.1049
2	Col-0	Unwounded	Shade	39.262	1.6432
2	Col-0	Unwounded	Shade	52.888	1.4411
2	Col-0	Wounded	Shade	32.005	1.1774
2	Col-0	Unwounded	Shade	46.19	1.541
2	Col-0	Wounded	Shade	31.816	1.0414
2	Col-0	Wounded	Shade	49.022	1.1137
2	Col-0	Unwounded	Shade	50.194	1.5247
2	Col-0	Unwounded	Shade	44.859	1.393
2	Col-0	Wounded	Shade	36.971	1.0666
2	Col-0	Unwounded	Shade	57.724	1.415
2	Col-0	Wounded	Shade	36.278	1.0589
2	aos	Wounded	Sun	29.214	0.8241
2	aos	Unwounded	Sun	37.674	1.0803
2	aos	Wounded	Sun	34.793	0.8785
2	aos	Unwounded	Sun	46.848	1.0835
2	aos	Unwounded	Sun	40.62	1.0755
2	aos	Wounded	Sun	38.157	1.1159
2	aos	Wounded	Sun	33.543	1.0556
2	aos	Unwounded	Sun	43.21	0.9146
2	aos	Wounded	Sun	28.491	1.0377
2	aos	Unwounded	Sun	53.942	1.0302
2	aos	Unwounded	Sun	35.112	1.1232
2	aos	Wounded	Sun	22.175	0.9137
2	aos	Wounded	Sun	31.258	1.0295
2	aos	Unwounded	Sun	32.917	0.9537
2	aos	Wounded	Sun	24.751	1.074
2	aos	Unwounded	Sun	32.418	1.014
2	aos	Unwounded	Sun	34.149	1.0239
2	aos	Wounded	Sun	39.482	1.04
2	aos	Wounded	Sun	29.458	0.8401
2	aos	Unwounded	Sun	43.319	1.196
2	aos	Wounded	Sun	41.524	0.9022
2	aos	Unwounded	Sun	49.116	1.0843
2	aos	Unwounded	Sun	25.917	0.9702
2	aos	Wounded	Sun	30.023	0.919
2	aos	Wounded	Shade	45.991	1.3345
2	aos	Unwounded	Shade	46.517	1.5119
2	aos	Wounded	Shade	44.278	1.5368
2	aos	Unwounded	Shade	32.078	1.5645
2	aos	Unwounded	Shade	56.934	1.6323
2	aos	Wounded	Shade	44.114	1.4722
2	aos	Wounded	Shade	44.389	1.722
2	aos	Unwounded	Shade	52.93	1.7585
2	aos	Wounded	Shade	42.835	1.2208
2	aos	Unwounded	Shade	48.891	1.731
2	aos	Unwounded	Shade	38.264	1.6769
2	aos	Wounded	Shade	45.744	1.3553
2	aos	Wounded	Shade	41.226	1.295
2	aos	Unwounded	Shade	47.387	1.5917
2	aos	Wounded	Shade	47.369	1.4501
2	aos	Unwounded	Shade	47.762	1.6069
2	aos	Unwounded	Shade	55.518	1.626
2	aos	Wounded	Shade	38.808	1.523
2	aos	Wounded	Shade	41.574	1.3978
2	aos	Unwounded	Shade	39.184	1.74
2	aos	Wounded	Shade	50.744	1.4965
2	aos	Unwounded	Shade	55.025	1.5587
2	aos	Unwounded	Shade	41.528	1.6585
2	aos	Wounded	Shade	38.629	1.2375
3	Col-0	Unwounded	Sun	26.318	0.9388
3	Col-0	Wounded	Sun	-8.717	0.537
3	Col-0	Unwounded	Sun	28.111	0.8304
3	Col-0	Wounded	Sun	-6.557	0.5382
3	Col-0	Unwounded	Sun	26.232	1.0114
3	Col-0	Wounded	Sun	-7.833	0.6213
3	Col-0	Wounded	Sun	-8.039	0.626
3	Col-0	Unwounded	Sun	25.726	0.9581
3	Col-0	Wounded	Sun	-5.086	0.6033
3	Col-0	Unwounded	Sun	25.486	0.8809
3	Col-0	Unwounded	Sun	44.83	0.8696
3	Col-0	Wounded	Sun	-1.888	0.5166
3	Col-0	Wounded	Sun	-5.29	0.5125
3	Col-0	Unwounded	Sun	22.846	0.8681
3	Col-0	Unwounded	Sun	25.999	1.0074
3	Col-0	Unwounded	Sun	32.229	0.8952
3	Col-0	Wounded	Sun	16.372	0.6038
3	Col-0	Wounded	Sun	-9.638	0.4937
3	Col-0	Unwounded	Sun	28.33	0.9609
3	Col-0	Wounded	Sun	-3.769	0.5979
3	Col-0	Unwounded	Sun	16.239	0.8477
3	Col-0	Wounded	Sun	-13.069	0.5939
3	Col-0	Wounded	Sun	6.593	0.5843
3	Col-0	Unwounded	Sun	21.982	1.005
3	Col-0	Unwounded	Sun	26.89	1.0004
3	Col-0	Wounded	Sun	-4.885	0.6695
3	Col-0	Wounded	Sun	-6.911	0.4661
3	Col-0	Unwounded	Sun	35.032	0.8364
3	Col-0	Wounded	Sun	-10.923	0.5472
3	Col-0	Unwounded	Sun	34.209	1.0544
3	Col-0	Unwounded	Sun	33.82	0.9356
3	Col-0	Wounded	Sun	4.165	0.5776
3	Col-0	Unwounded	Sun	33.808	1.0084
3	Col-0	Wounded	Sun	2.134	0.496
3	Col-0	Unwounded	Sun	34.732	0.8184
3	Col-0	Wounded	Sun	17.312	0.5533
3	Col-0	Unwounded	Shade	53.941	1.5283
3	Col-0	Wounded	Shade	38.206	1.1854
3	Col-0	Unwounded	Shade	55.008	1.2889
3	Col-0	Wounded	Shade	40.298	1.0093
3	Col-0	Unwounded	Shade	50.311	1.684
3	Col-0	Wounded	Shade	48.036	1.1941
3	Col-0	Wounded	Shade	56.964	1.065
3	Col-0	Unwounded	Shade	58.958	1.5694
3	Col-0	Wounded	Shade	39.637	1.0927
3	Col-0	Unwounded	Shade	49.93	1.431
3	Col-0	Unwounded	Shade	58.46	1.4621
3	Col-0	Wounded	Shade	34.413	1.065
3	Col-0	Wounded	Shade	54.782	1.0938
3	Col-0	Unwounded	Shade	60.725	1.5112
3	Col-0	Unwounded	Shade	53.531	1.6087
3	Col-0	Unwounded	Shade	50.412	1.5216
3	Col-0	Wounded	Shade	46.417	1.1914
3	Col-0	Wounded	Shade	61.496	1.0494
3	Col-0	Unwounded	Shade	61.267	1.4137
3	Col-0	Wounded	Shade	53.711	1.0884
3	Col-0	Unwounded	Shade	56.524	1.4859
3	Col-0	Wounded	Shade	46.146	1.0923
3	Col-0	Wounded	Shade	46.668	1.1558
3	Col-0	Unwounded	Shade	42.423	1.5012
3	Col-0	Unwounded	Shade	49.67	1.5241
3	Col-0	Wounded	Shade	53.604	1.1492
3	Col-0	Wounded	Shade	55.993	1.0956
3	Col-0	Unwounded	Shade	55.861	1.5452
3	Col-0	Wounded	Shade	47.342	1.1115
3	Col-0	Unwounded	Shade	66.462	1.7951
3	Col-0	Unwounded	Shade	56.659	1.4638
3	Col-0	Wounded	Shade	50.069	1.0916
3	Col-0	Unwounded	Shade	61.477	1.5066
3	Col-0	Wounded	Shade	48.904	1.2923
3	Col-0	Unwounded	Shade	47.8	1.5868
3	Col-0	Wounded	Shade	52.211	0.9958
3	aos	Unwounded	Sun	40.068	1.228
3	aos	Wounded	Sun	28.573	0.9231
3	aos	Wounded	Sun	21.765	0.9247
3	aos	Wounded	Sun	24.723	0.933
3	aos	Unwounded	Sun	42.647	1.086
3	aos	Unwounded	Sun	16.662	1.0757
3	aos	Wounded	Sun	22.816	0.9862
3	aos	Wounded	Sun	32.232	0.9981
3	aos	Unwounded	Sun	32.806	1.3254
3	aos	Wounded	Sun	23.412	1.0923
3	aos	Unwounded	Sun	31.489	1.1082
3	aos	Unwounded	Sun	45.975	1.1693
3	aos	Wounded	Sun	25.265	1.0881
3	aos	Unwounded	Sun	42.797	1.1108
3	aos	Wounded	Sun	39.917	0.9211
3	aos	Wounded	Sun	52.916	0.9991
3	aos	Unwounded	Sun	41.975	1.3169
3	aos	Unwounded	Sun	32.735	1.0871
3	aos	Unwounded	Sun	44.233	1.2622
3	aos	Wounded	Sun	28.501	0.9704
3	aos	Wounded	Sun	29.344	0.9716
3	aos	Unwounded	Sun	35.15	1.3286
3	aos	Wounded	Sun	24.699	1.0457
3	aos	Unwounded	Sun	19.737	1.4556
3	aos	Unwounded	Sun	25.063	1.3845
3	aos	Wounded	Sun	25.463	1.0169
3	aos	Unwounded	Sun	55.024	1.2062
3	aos	Wounded	Sun	38.863	0.9804
3	aos	Wounded	Sun	28.032	1.162
3	aos	Unwounded	Sun	44.444	1.2475
3	aos	Wounded	Sun	31.908	0.7934
3	aos	Unwounded	Sun	46.349	1.23
3	aos	Wounded	Sun	32.936	0.9404
3	aos	Wounded	Sun	35.096	0.8999
3	aos	Unwounded	Sun	37.304	1.1124
3	aos	Unwounded	Sun	43.769	1.1602
3	aos	Unwounded	Shade	55.648	1.7968
3	aos	Wounded	Shade	47.711	1.6656
3	aos	Wounded	Shade	41.929	1.6489
3	aos	Wounded	Shade	48.715	1.6887
3	aos	Unwounded	Shade	58.186	1.5974
3	aos	Unwounded	Shade	45.564	1.6852
3	aos	Wounded	Shade	52.267	1.6331
3	aos	Wounded	Shade	54.439	1.6435
3	aos	Unwounded	Shade	64.588	1.9442
3	aos	Wounded	Shade	43.848	1.5039
3	aos	Unwounded	Shade	63.981	1.8679
3	aos	Unwounded	Shade	51.269	1.6301
3	aos	Wounded	Shade	54.101	1.6491
3	aos	Unwounded	Shade	48.09	1.6135
3	aos	Wounded	Shade	63.531	1.5748
3	aos	Wounded	Shade	56.862	1.5626
3	aos	Unwounded	Shade	43.662	1.4567
3	aos	Unwounded	Shade	54.42	1.7351
3	aos	Unwounded	Shade	54.005	1.7247
3	aos	Wounded	Shade	54.625	1.5752
3	aos	Wounded	Shade	38.596	1.5434
3	aos	Unwounded	Shade	45.286	1.7654
3	aos	Wounded	Shade	58.304	1.4994
3	aos	Unwounded	Shade	60.303	1.736
3	aos	Unwounded	Shade	48.912	1.7011
3	aos	Wounded	Shade	43.348	1.5504
3	aos	Unwounded	Shade	50.123	1.881
3	aos	Wounded	Shade	59.545	1.5037
3	aos	Wounded	Shade	53.735	1.6975
3	aos	Unwounded	Shade	58.601	1.7274
3	aos	Wounded	Shade	56.101	1.5803
3	aos	Unwounded	Shade	54.506	1.7447
3	aos	Wounded	Shade	54.273	1.5709
3	aos	Wounded	Shade	63.054	1.6383
3	aos	Unwounded	Shade	48.428	1.757
3	aos	Unwounded	Shade	50.395	1.6982

## Sheet: Fig1C
Figure 1C
Replicate	Genotype	Wounding treatment	Light treatment	Leaf angle (°)	Petiole length (cm)
1	Col-0	Wounded	Sun	-23.886	0.2972
1	Col-0	Unwounded	Sun	18.853	0.4078
1	Col-0	Wounded	Sun	-3.053	0.2102
1	Col-0	Unwounded	Sun	33.69	0.6129
1	Col-0	Unwounded	Sun	20.501	0.5646
1	Col-0	Wounded	Sun	-11.155	0.2067
1	Col-0	Unwounded	Sun	18.263	0.5309
1	Col-0	Wounded	Sun	-3.576	0.3137
1	Col-0	Unwounded	Sun	23.962	0.3684
1	Col-0	Unwounded	Sun	29.148	0.383
1	Col-0	Unwounded	Sun	27.096	0.4588
1	Col-0	Wounded	Sun	-17.85	0.212
1	Col-0	Unwounded	Sun	29.632	0.4404
1	Col-0	Wounded	Sun	0.807	0.2794
1	Col-0	Wounded	Sun	-3.814	0.2745
1	Col-0	Unwounded	Sun	34.354	0.3558
1	Col-0	Wounded	Sun	-11.459	0.2296
1	Col-0	Unwounded	Sun	33.794	0.4911
1	Col-0	Wounded	Sun	-4.83	0.2838
1	Col-0	Wounded	Sun	-3.406	0.3357
1	Col-0	Unwounded	Shade	39.806	1.088
1	Col-0	Wounded	Shade	29.932	0.7092
1	Col-0	Unwounded	Shade	41.139	0.79
1	Col-0	Wounded	Shade	31.171	0.6392
1	Col-0	Unwounded	Shade	54.946	0.834
1	Col-0	Wounded	Shade	24.274	0.6916
1	Col-0	Unwounded	Shade	57.953	0.7873
1	Col-0	Wounded	Shade	48.411	0.6015
1	Col-0	Wounded	Shade	43.435	0.6229
1	Col-0	Unwounded	Shade	53.683	0.8478
1	Col-0	Wounded	Shade	40.833	0.6392
1	Col-0	Unwounded	Shade	46.637	0.8906
1	Col-0	Wounded	Shade	31.908	0.6401
1	Col-0	Unwounded	Shade	48.102	0.7756
1	Col-0	Wounded	Shade	37.476	0.5309
1	Col-0	Unwounded	Shade	50.974	0.9277
1	Col-0	Unwounded	Shade	60.35	0.7623
1	Col-0	Wounded	Shade	37.432	0.7186
1	Col-0	Unwounded	Shade	61.645	1.0431
1	Col-0	Wounded	Shade	18.712	0.7341
1	yuc2589	Unwounded	Sun	9.8	0.5283
1	yuc2589	Wounded	Sun	-27.121	0.2966
1	yuc2589	Unwounded	Sun	6.506	0.5236
1	yuc2589	Wounded	Sun	-6.072	0.3844
1	yuc2589	Unwounded	Sun	9.752	0.5249
1	yuc2589	Unwounded	Sun	12.68	0.7585
1	yuc2589	Wounded	Sun	-17.319	0.3091
1	yuc2589	Unwounded	Sun	13.349	0.4706
1	yuc2589	Wounded	Sun	-6.494	0.4149
1	yuc2589	Unwounded	Sun	11.75	0.5258
1	yuc2589	Unwounded	Sun	16.905	0.4323
1	yuc2589	Wounded	Sun	-6.282	0.3731
1	yuc2589	Unwounded	Sun	16.777	0.5358
1	yuc2589	Wounded	Sun	-20.788	0.3539
1	yuc2589	Wounded	Sun	-21.194	0.2879
1	yuc2589	Wounded	Sun	-5.56	0.3523
1	yuc2589	Wounded	Sun	3.772	0.2711
1	yuc2589	Unwounded	Sun	20.807	0.3822
1	yuc2589	Wounded	Sun	-18.869	0.2957
1	yuc2589	Unwounded	Sun	18.579	0.5269
1	yuc2589	Wounded	Shade	-22.58	0.5587
1	yuc2589	Unwounded	Shade	3.945	0.664
1	yuc2589	Wounded	Shade	-9.162	0.5221
1	yuc2589	Unwounded	Shade	18.146	0.6622
1	yuc2589	Unwounded	Shade	10.376	0.713
1	yuc2589	Wounded	Shade	-22.166	0.5693
1	yuc2589	Unwounded	Shade	8.717	0.7018
1	yuc2589	Wounded	Shade	-11.802	0.5892
1	yuc2589	Unwounded	Shade	18.435	0.5414
1	yuc2589	Wounded	Shade	-5.092	0.453
1	yuc2589	Unwounded	Shade	5.799	0.6356
1	yuc2589	Wounded	Shade	-6.911	0.7173
1	yuc2589	Wounded	Shade	-9.31	0.6091
1	yuc2589	Unwounded	Shade	16.699	0.6787
1	yuc2589	Wounded	Shade	-2.675	0.5377
1	yuc2589	Unwounded	Shade	5.866	0.8346
1	yuc2589	Wounded	Shade	-4.574	0.4975
1	yuc2589	Unwounded	Shade	8.881	0.69
1	yuc2589	Wounded	Shade	-9.002	0.5767
1	yuc2589	Unwounded	Shade	14.804	0.7682
2	Col-0	Wounded	Sun	-36.158	0.2163
2	Col-0	Unwounded	Sun	27.096	0.4101
2	Col-0	Unwounded	Sun	20.674	0.4508
2	Col-0	Wounded	Sun	-20.556	0.271
2	Col-0	Unwounded	Sun	30.669	0.3754
2	Col-0	Unwounded	Sun	32.144	0.467
2	Col-0	Wounded	Sun	1.134	0.2507
2	Col-0	Wounded	Sun	1.302	0.2936
2	Col-0	Unwounded	Sun	28.465	0.3653
2	Col-0	Wounded	Sun	3.576	0.2062
2	Col-0	Wounded	Sun	-15.141	0.3345
2	Col-0	Unwounded	Sun	24.905	0.5298
2	Col-0	Unwounded	Sun	27.688	0.5089
2	Col-0	Wounded	Sun	-25.537	0.2752
2	Col-0	Unwounded	Sun	30.682	0.4624
2	Col-0	Unwounded	Sun	21.739	0.367
2	Col-0	Wounded	Sun	0.579	0.3264
2	Col-0	Wounded	Sun	-5.315	0.2549
2	Col-0	Unwounded	Sun	21.638	0.4929
2	Col-0	Wounded	Sun	-24.034	0.2459
2	Col-0	Unwounded	Shade	51.34	1.1377
2	Col-0	Wounded	Shade	33.579	0.7527
2	Col-0	Unwounded	Shade	63.628	0.8087
2	Col-0	Wounded	Shade	43.843	0.602
2	Col-0	Wounded	Shade	37.108	0.593
2	Col-0	Unwounded	Shade	62.959	0.737
2	Col-0	Wounded	Shade	30.217	0.7341
2	Col-0	Unwounded	Shade	63.258	0.8012
2	Col-0	Unwounded	Shade	44.715	0.8589
2	Col-0	Wounded	Shade	41.262	0.6435
2	Col-0	Unwounded	Shade	52.535	0.9187
2	Col-0	Wounded	Shade	52.896	0.6317
2	Col-0	Unwounded	Shade	47.752	1.0126
2	Col-0	Wounded	Shade	26.732	0.8585
2	Col-0	Wounded	Shade	28.301	0.6721
2	Col-0	Unwounded	Shade	57.225	0.9034
2	Col-0	Wounded	Shade	38.581	0.6181
2	Col-0	Unwounded	Shade	49.069	1.1567
2	Col-0	Unwounded	Shade	55.189	0.8795
2	Col-0	Wounded	Shade	58.69	0.6991
2	yuc2589	Unwounded	Sun	8.973	0.4503
2	yuc2589	Wounded	Sun	-21.306	0.2413
2	yuc2589	Unwounded	Sun	8.379	0.459
2	yuc2589	Wounded	Sun	-11.689	0.2768
2	yuc2589	Unwounded	Sun	0.807	0.4281
2	yuc2589	Unwounded	Sun	22.834	0.4957
2	yuc2589	Wounded	Sun	-4.332	0.2712
2	yuc2589	Wounded	Sun	6.911	0.3257
2	yuc2589	Wounded	Sun	-5.816	0.2705
2	yuc2589	Unwounded	Sun	5.755	0.3814
2	yuc2589	Unwounded	Sun	8.063	0.3869
2	yuc2589	Wounded	Sun	4.004	0.2673
2	yuc2589	Unwounded	Sun	14.201	0.647
2	yuc2589	Wounded	Sun	-25.396	0.2679
2	yuc2589	Unwounded	Sun	14.101	0.533
2	yuc2589	Unwounded	Sun	13.166	0.487
2	yuc2589	Wounded	Sun	-10.508	0.2599
2	yuc2589	Wounded	Sun	-2.99	0.322
2	yuc2589	Wounded	Sun	-1.668	0.2836
2	yuc2589	Unwounded	Sun	12.848	0.4593
2	yuc2589	Wounded	Shade	-17.328	0.552
2	yuc2589	Unwounded	Shade	-0.424	0.6011
2	yuc2589	Unwounded	Shade	13.092	0.6404
2	yuc2589	Wounded	Shade	-3.759	0.5481
2	yuc2589	Unwounded	Shade	25.534	0.6592
2	yuc2589	Wounded	Shade	3.082	0.5377
2	yuc2589	Wounded	Shade	4.525	0.6393
2	yuc2589	Unwounded	Shade	13.241	0.804
2	yuc2589	Wounded	Shade	21.801	0.5997
2	yuc2589	Unwounded	Shade	12.619	0.5568
2	yuc2589	Wounded	Shade	1.992	0.5544
2	yuc2589	Unwounded	Shade	3.521	0.6145
2	yuc2589	Unwounded	Shade	11.386	0.6061
2	yuc2589	Wounded	Shade	-8.82	0.6068
2	yuc2589	Unwounded	Shade	19.814	0.7172
2	yuc2589	Wounded	Shade	-8.813	0.5505
2	yuc2589	Wounded	Shade	2.626	0.4531
2	yuc2589	Unwounded	Shade	10.176	0.6891
2	yuc2589	Wounded	Shade	26.996	0.5192
2	yuc2589	Unwounded	Shade	13.059	0.7325

## Sheet: Fig1D
Figure 1D
Elevation angles (°) of leaf 4 in unwounded and wounded wt Col-0 plants in sun or shade conditions.
Angles for each individual plants are presented
Unwounded plants kept in sun
Time (h)	-18	-17	-16	-15	-14	-13	-12	-11	-10	-9	-8	-7	-6	-5	-4	-3	-2	-1	0	1	2	3	4	5	6	7	8	9	10	11	12	13	14	15	16	17	18	19	20	21	22	23	24	25	26	27	28	29	30
Plant 1	14.256	14.813	15.811	17.802	23.688	28.622	29.261	32.186	34.816	35.055	32.063	32.801	41.477	39.992	40.159	36.247	40.101	35.605	32.799	27.662	15.67	14.018	14.472	15.235	14.084	20.185	22.384	19.091	23.89	32.552	26.241	27.116	33.512	37.385	29.318	36.209	37.655	34.038	36.504	32.302	39.083	36.808	30.416	26.492	12.998	11.201	12.861	13.191	16.965
Plant 2	2.8808	2.7778	4.0541	9.5687	11.811	17.298	20.145	22.803	23.454	23.253	26.161	19.753	27.313	24.067	23.71	22.28	28.644	22.04	16.639	12.401	4.2085	3.167	3.1147	1.1345	5.7329	5.6163	4.6965	6.607	15.476	13.003	19.506	25.082	23.307	19.766	20.621	22.71	24.768	23.073	22.179	22.5	23.521	20.048	18.451	14.622	1.5532	1.5256	2.1673	2.8087	6.5433
Plant 3	12.207	12.432	12.144	11.047	12.592	19.682	19.585	25.338	30.268	29.962	30.022	30.223	37.159	36.144	33.62	40.077	36.254	34.247	27.376	23.28	13.921	10.669	11.026	12.088	14.896	23.281	21.013	12.984	19.436	27.897	26.844	22.189	27.35	34.207	23.296	28.383	31.031	31.434	32.627	30.759	34.738	30.353	28.921	20.892	7.9903	6.7387	11.1	11.047	15.904
Plant 4	14.561	14.47	16.188	20.936	27.146	32.889	33.288	36.715	39.043	39.389	37.341	37.727	44.966	39.742	40.204	37.499	38.575	33.063	27.497	19.852	9.8127	10.499	10.313	10.819	10.834	15.068	19.081	26.716	26.411	31.56	35.033	35.268	34.45	29.475	29.783	37.258	37.634	35.967	34.924	35.406	35.878	35.406	29.372	21.204	9.8248	7.0911	8.2594	14.168	19.938
Plant 5	11.845	15.056	16.348	16.998	18.755	21.09	23.928	28.572	29.56	30.149	27.386	23.918	34.473	31.403	31.053	30.007	32.054	26.224	23.037	17.188	7.2524	4.163	5.0417	5.6852	6.4878	16.266	20.723	23.31	23.701	25.692	33.124	33.238	28.556	29.245	23.06	29.688	30.855	29.765	29.649	29.573	30.215	27.032	26.491	16.58	6.9853	7.5372	7.5075	9.9958	11.72
Plant 6	13.625	13.027	16.704	17.627	22.548	26.738	31.814	35.164	38.079	39.938	36.549	40.597	47.363	47.158	46.527	45.78	43.944	37.971	32.948	20.139	11.645	9.4521	8.3821	8.8286	7.6979	11.967	17.672	26.286	26.227	26.741	35.471	40.714	33.767	32.617	34.139	41.159	44.277	44.331	42.688	38.571	48.347	41.71	34.861	26.355	9.6649	6.7431	7.5626	8.8367	12.268
Plant 7	-1.3334	-1.2339	-1.1844	-1.1743	-0.43225	5.6388	9.4711	14.37	18.072	20.118	20.979	23.396	30.991	31.238	29.598	29.296	27.773	21.505	17.754	10.619	2.5339	3.5987	4.7472	5.7984	5.7457	7.2823	9.558	10.602	10.59	21.111	27.34	27.732	28.318	29.71	28.863	27.996	32.988	26.912	28.041	25.656	31.592	24.113	20.21	12.56	8.3248	8.5406	8.4771	7.7009	9.8469
Plant 8	4.2213	7.5436	9.3725	11.739	16.785	22.166	25.638	32.791	33.562	29.762	30.027	35.664	42.607	41.047	38.613	38.168	36.695	29.627	25.071	16.577	7.5864	6.4751	6.3511	8.1887	9.5185	10.313	11.063	12.934	12.99	13.884	45.855	39.548	40.04	40.279	40.015	38.958	39.218	38.026	36.561	35.172	37.946	32.484	29.24	20.232	7.6677	6.1299	6.6466	11.963	17.843
Plant 9	5.8498	5.7428	10.208	11.502	14.592	21.764	24.563	26.235	29.532	31.691	32.467	31.133	38.844	35.782	34.459	34.975	32.372	26.065	20.86	15.861	9.0326	9.6203	9.4895	8.5301	NaN	NaN	NaN	NaN	NaN	NaN	NaN	NaN	NaN	NaN	NaN	NaN	NaN	NaN	NaN	NaN	NaN	NaN	NaN	NaN	NaN	NaN	NaN	NaN	NaN
Plant 10	9.9998	10.934	10.312	12.736	14.603	18.54	19.532	23.033	24.084	26.576	24.631	29.447	36.878	34.722	36.585	34.649	38.978	32.002	28.328	22.2	12.216	7.3853	8.0063	7.2148	6.9905	7.6046	8.4589	19.089	19.129	21.519	17.429	21.147	28.056	21.364	20.007	24.785	32.538	25.734	27.972	24.734	24.892	23.614	18.807	15.06	4.9269	4.9043	5.3906	5.3629	11.62
Plant 11	9.383	13.909	16.191	17.769	19.589	20.592	23.555	27.941	30.862	28.102	27.057	32.906	37.031	36.424	36.987	36.481	33.465	26.814	24.031	12.767	7.9463	6.6598	7.4725	8.5002	6.2734	8.8962	10.055	14.642	18.77	22.248	23.002	20.372	23.686	27.789	27.649	24.677	30.125	27.555	26.634	28.492	26.977	28.405	21.156	16.489	8.9227	9.4196	6.8732	9.7069	11.852
Plant 12	5.6271	9.2857	12.599	15.465	17.152	19.838	21.66	27.831	28.53	25.873	23.412	30.094	35.819	36.221	32.967	34.318	34.179	29.143	22.284	17.015	7.6257	3.4637	3.4278	4.0721	3.6022	9.4193	13.364	15.082	11.749	19.564	26.476	23.123	20.776	23.336	26.413	23.737	30.978	27.515	27.687	25.095	31.645	26.904	20.721	17.079	3.1028	-1.7154	4.1445	11.914	7.9302
Plant 13	7.3311	9.3258	10.616	10.455	15.934	16.448	16.952	21.684	21.314	19.201	17.093	20.432	21.579	21.579	21.349	19.367	15.722	12.274	7.0688	1.9625	-8.3853	-10.208	-4.6987	-2.8964	3.6777	7.5878	8.9302	14.374	17.288	21.143	22.201	25.899	25.945	23.001	18.884	22.055	22.542	23.483	24.74	21.754	21.328	18.483	9.356	5.4203	-3.7658	-3.7021	-2.2545	0.17876	2.4467
Plant 14	4.283	7.9143	11.51	16.339	20.79	24.963	25.485	29.504	29.697	30.088	28.986	30.785	36.706	33.19	32.813	31.234	29.934	27.624	17.861	11.422	3.2446	4.0647	3.0428	2.9822	2.9358	7.0331	9.7096	12.451	12.932	17.72	23.541	27.639	23.935	19.711	20.342	22.011	27.184	25.616	24.146	24.45	24.527	22.907	15.648	12.711	2.9277	2.8536	3.4226	4.0502	8.9056
Plant 15	7.7263	8.4204	10.623	14.353	17.548	18.674	20.296	21.636	24.64	23.407	21.915	23.839	26.679	25.287	23.944	22.641	21.468	19.192	13.78	10.547	2.2231	2.1815	2.1143	3.1399	5.2117	5.9458	7.8783	13.282	17.604	19.704	19.432	22.019	25.231	25.484	16.82	26.351	24.873	25.695	22.839	23.257	23.087	20.008	14.448	12.27	2.2669	2.2561	2.7989	6.0937	10.966
Plant 16	2.1578	2.0652	-3.3539	-1.3904	-0.57671	-2.2175	-1.4599	-1.3809	-1.4168	-2.1873	-1.3951	0.26835	0.25528	0.25988	11.339	11.001	7.3905	7.357	2.038	0.27323	0.25647	-3.034	-2.9385	-3.0456	NaN	NaN	NaN	NaN	NaN	NaN	NaN	NaN	NaN	NaN	NaN	NaN	NaN	NaN	NaN	NaN	NaN	NaN	NaN	NaN	NaN	NaN	NaN	NaN	NaN
Plant 17	-3.3297	-1.3438	5.542	8.5062	10.044	13.005	16.376	18.294	15.928	12.199	9.1481	14.602	14.938	14.157	13.759	13.36	10.403	6.0418	1.0221	-3.2757	-8.3702	-12.666	-12.066	-12.444	-9.5067	-8.9913	-8.8339	-4.2826	5.23	12.963	13.905	17.076	16.839	16.705	14.372	18.392	19.638	19.354	17.106	16.039	13.804	11.66	5.4084	1.2565	-7.0981	-9.1929	-8.6484	-7.4993	-4.4794
Plant 18	7.3861	8.2342	13.371	15.151	17.288	20.613	21.782	27.98	28.064	28.41	25.467	29.021	30.458	29.769	28.144	26.452	24.817	19.146	13.604	5.5238	0.22234	0.21548	0.20881	-1.0278	0.20302	1.2253	4.2858	11.232	15.644	20.511	25.394	27.527	25.395	25.908	23.76	26.218	28.434	25.935	21.662	22.194	20.538	16.368	11.23	11.015	0.14023	-0.70019	-0.69681	-0.65718	2.4467
Plant 19	12.442	13.234	14.802	15.721	14.219	15.262	15.737	17.325	17.388	16.324	16.521	19.132	21.742	22.182	23.666	24.952	24.715	22.087	17.925	14.878	6.0181	6.8804	7.5849	6.3058	10.147	16.176	16.367	18.335	24.626	23.863	26.583	28.83	24.388	25.027	27.678	22.722	28.745	25.682	26.493	26.356	25.266	25.266	20.521	16.102	7.4392	5.202	6.911	12.353	18.99
Plant 20	17.487	21.842	23.123	23.404	26.335	29.417	30.283	36.343	35.333	35.668	35.816	35.697	42.994	41.804	40.161	40.301	38.762	35.637	31.673	24.292	14.935	14.237	12.455	12.316	9.1711	15.193	16.228	22.061	25.337	30.817	30.362	30.832	38.558	36.149	32.452	35.427	35.822	35.134	34.85	35.678	36.725	33.989	30.069	23.737	18.41	18.179	15.009	15.716	21.667
Plant 21	8.9017	10.744	14.12	15.359	18.261	19.74	21.051	24.925	29.801	30.446	26.075	26.675	33.962	28.762	28.993	28.571	29.119	28.808	20.906	18.419	9.4655	10.189	10.044	10.631	11.167	11.105	11.748	14.153	14.75	28.195	24.139	27.806	30.773	29.106	21.789	32.326	29.636	29.749	30.024	28.44	30.741	27.885	24.481	21.148	8.3629	8.2939	10.726	14.318	14.406
Plant 22	8.7954	9.1005	11.581	12.035	13.013	13.631	17.99	22.92	20.811	16.553	16.812	21.998	28.648	24.631	26.006	25.974	26.158	20.144	14.499	10.303	-1.2258	-2.6083	-2.4586	-2.5233	-2.4178	0.13372	-1.4315	-0.63087	3.5328	11.314	11.592	12.218	15.353	8.7691	11.52	15.031	17.845	15.756	18.058	14.034	17.694	13.846	9.0087	7.621	5.5826	3.5461	3.5004	-0.5641	-1.251
Plant 23	12.031	15.108	14.941	17.47	17.994	21.262	23.09	23.628	26.407	24.016	20.519	27.655	29.297	28.643	27.099	29.404	26.844	20.389	14.152	8.2076	2.2777	-1.6165	-1.4736	0.29852	3.3225	8.0919	7.4186	11.768	15.355	15.037	23.474	20.461	20.158	20.849	20.509	20.734	22.278	21.896	21.235	20.886	18.116	16.004	12.022	9.3168	0.21853	-2.3632	-2.1656	0.19325	2.4893
Plant 24	11.768	10.712	14.354	17.283	23.804	31.828	32.288	30.298	28.21	34.01	36.443	32.552	40.922	36.804	36.919	35.199	33.782	33.324	24.162	20.352	11.225	9.7223	10.197	13.225	16.191	21.276	18.462	18.834	30.844	30.365	31.136	38.276	33.741	30.974	33.422	32.345	39.835	36.006	37.379	34.213	38.367	33.895	27.039	21.403	5.2447	5.1871	8.4862	12.5	10.885
Plant 25	8.5348	10.459	10.454	13.632	19.764	22.037	24.298	28.123	30.473	27.261	21.868	30.613	33.035	35.194	33.928	34.22	30.442	26.805	20.1	17.866	10.518	9.3998	6.2898	7.1722	7.0187	9.1277	9.7868	14.452	15.085	20.701	21.154	23.45	22.435	21.469	20.541	23.701	29.851	25.114	26.549	22.959	28.837	25.745	19.378	18.601	7.7733	6.2317	6.7267	9.7532	10.454
Plant 26	-1.2748	-2.7749	-3.6387	-2.786	-4.2643	-3.9902	0.22643	3.0144	6.8131	5.5025	8.2871	17.982	21.836	21.836	25.575	23.94	19.973	19.573	9.1677	2.7765	2.7317	1.4668	1.4378	-1.0443	1.3412	1.315	0.17567	1.267	1.8117	2.334	2.9971	4.192	5.5286	4.4929	4.5039	7.1655	24.496	16.025	17.447	18.295	16.348	15.825	11.536	9.6195	3.9273	3.901	4.7037	5.8727	6.9354
Plant 27	20.747	21.049	21.514	20.866	22.736	23.756	25.058	30.794	30.556	28.962	29.669	34.111	34.686	35.296	35.881	33.588	31.616	27.435	22.372	19.879	19.708	20.397	20.11	20.438	18.958	19.155	18.978	20.846	20.8	22.069	23.072	23.591	24.633	24.982	25.955	26.964	33.671	28.842	30.098	28.907	29.57	26.186	19.613	19.494	17.187	17.066	16.275	16.72	16.491
Plant 28	13.582	13.394	15.706	16.897	19.435	23.849	28.988	33.491	28.514	28.082	25.659	34.211	35.982	35.393	32.99	33.562	34.194	31.504	25.653	17.173	9.5447	8.5809	9.0314	8.8839	8.5323	10.956	13.596	19.265	26.169	27.542	23.893	26.906	31.288	31.107	23.349	37.156	36.628	32.299	36.273	32.858	34.653	35.687	29.607	20.445	11.898	11.777	12.465	18.932	20.153
Plant 29	-0.49229	2.3863	5.1605	8.5474	16.317	21.339	21.367	23.733	25.556	24.129	21.468	27.723	31.475	32.582	30.399	31.1	28.723	22.437	15.321	5.9683	0.19224	0.18233	-0.36007	-0.87524	-1.8077	-1.8025	-0.82102	5.5877	11.758	18.416	18.76	19.275	19.147	17.379	18.112	17.286	26.432	22.902	21.206	24.644	22.994	20.635	11.844	6.7675	-0.65304	-1.4344	-1.3429	-2.0618	-2.0426
Plant 30	7.3443	5.6105	7.0004	5.3902	3.6422	3.706	5.1525	21.716	23.098	21.263	21.833	24.574	29.661	28.405	28.87	30.043	26.364	24.623	18.785	11.75	11.057	11.482	11.211	12.214	11.544	11.345	13.564	15.278	15.253	15.253	15.725	16.409	15.897	18.014	19.131	18.949	22.146	25.193	24.754	24.684	25.425	24.052	17.848	13.714	12.456	12.291	12.123	12.461	12.867
Plant 31	15.433	15.361	16.251	19.856	24.399	25.506	28.598	33.962	35.873	34	32.272	37.447	39.469	40.91	37.624	36.283	37.822	31.662	25.521	15.501	9.2784	10.236	10.267	11.309	11.358	11.751	12.481	12.404	23.164	27.914	29.404	34.757	36.933	34.257	25.009	37.038	35.595	34.387	34.11	31.2	32.043	29.199	20.872	17.952	10.038	9.3438	9.6698	9.535	10.059
Plant 32	6.6647	7.6801	8.6484	11.141	16.647	21.356	24.452	30.656	31.574	29.22	27.147	32.634	34.553	36.729	32.686	36.568	30.263	30.777	22.089	15.245	8.6213	8.9625	9.2166	9.2981	9.7505	9.3875	9.9889	10.427	17.573	19.549	17.457	23.844	22.217	17.027	24.823	20.313	29.341	23.006	26.333	24.752	24.075	26.628	17.923	12.012	2.7212	2.7171	2.6683	2.5987	2.576
Plant 33	11.621	14.718	18.074	21.088	23.415	27.037	31.545	33.937	34.243	32.396	27.675	33.471	35.171	35.089	33.221	31.53	27.34	23.385	15.976	7.4022	2.5963	3.1259	3.5491	4.4639	2.9124	7.7151	13.374	20.407	23.579	28.237	30.191	33.056	31.801	28.041	28.586	30.83	31.448	30.8	30.434	28.486	27.646	23.757	19.519	13.69	10.892	7.2868	6.8046	7.094	12.926
Plant 34	10.611	12.338	17.843	20.542	25.051	32.212	33.586	34.399	33.879	27.67	29.195	35.397	40.478	36.724	35.499	35.718	30.71	31.431	22.102	19.384	14.076	13.889	10.43	10.325	8.4374	11.05	14.538	15.434	19.203	24.032	27.654	30.091	27.794	24.717	26.637	26.889	33.183	28.998	31.766	28.927	30.095	28.516	21.617	20.936	13.105	10.999	11.652	11.879	17.505
Plant 35	5.1662	6.903	9.4651	13.816	17.722	21.967	24.528	28.185	27.819	25.727	20.429	28.246	28.543	27.347	25.741	27.134	24.19	24.689	17.739	13.073	6.5712	4.698	3.7823	2.8551	0.95098	5.5695	9.1391	10.711	14.294	18.071	25.846	24.9	18.685	20.096	22.954	19.12	25.483	19.229	19.562	17.975	18.46	17.996	11.577	12.029	1.1391	-0.60831	-0.56537	-0.54916	4.9749
Plant 36	15.965	18.111	20.184	23.31	23.945	27.539	27.637	28.95	30.43	31.109	31.913	37.336	40.666	39.851	38.674	36.306	34.766	33.304	25.845	20.592	11.875	14.576	15.16	16.007	12.984	17.23	20.189	28.77	26.587	30.938	30.981	35.247	27.742	29.335	31.005	31.178	36.415	33.861	38.873	35.08	39.14	33.304	28.542	20.709	12.951	16.578	15.107	15.699	23.441
Plant 37	19	20.654	21.973	22.907	24.284	25.104	26.254	28.549	29.74	29.123	26.662	33.909	35.233	34.733	36.341	34.476	34.647	27.768	21.609	19.082	9.1639	10.156	10.733	14.305	12.467	14.642	17.826	20.854	25.477	30.848	30.913	30.849	27.083	27.553	27.162	28.084	32.205	32.006	31.763	30.543	30.33	30.96	22.49	18.329	14.495	17.542	15.72	13.693	15.33
Plant 38	4.3822	8.0293	13.473	19.999	21.807	25.903	26.686	27.318	28.682	27.298	27.739	32.243	37.662	34.932	35.253	33.7	33.452	26.639	20.27	13.189	5.1187	6.0007	6.8627	7.4814	0.12109	3.736	6.0587	11.278	15.964	21.511	21.519	25.121	22.03	18.295	18.884	22.6	26.34	23.101	22.847	23.56	24.721	24.428	15.499	13.32	6.638	7.1591	3.6278	8.7766	15.101
Plant 39	6.8493	12.557	17.743	18.998	19.648	23.695	26.57	33.484	30.229	26.543	26.159	30.158	34.761	35.006	29.443	30.573	28.903	22.195	17.222	9.7067	1.0839	3.7857	4.5712	5.9391	2.8347	10.043	13.952	24.059	19.334	27.018	27.103	31.333	27.252	24.813	21.392	28.848	28.384	27.261	24.743	25.292	27.425	25.521	16.107	14.142	1.5682	4.9168	3.5913	8.2448	14.781
Plant 40	7.6886	8.6474	13.182	18.454	23.531	25.935	31.887	33.653	34.193	31.122	24.636	36.976	37.461	38.015	35.204	37.987	34.67	30.535	22.325	19.406	12.816	12.323	11.866	10.849	8.0301	9.1015	9.0457	15.718	25.678	23.531	23.432	31.526	33.984	21.532	27.822	26.246	36.423	30.421	30.888	30.109	30.325	28.825	20.192	16.989	1.969	2.58	3.0432	9.9688	14.347
Plant 41	11.254	14.004	18.887	21.898	25.584	29.662	29.702	30.262	30.233	31.358	32.191	32.599	35.473	33.114	33.196	31.596	32.079	25.309	18.438	11.968	6.5617	7.365	8.2336	9.0562	7.9419	11.421	16.103	21.759	25.805	30.05	29.87	29.459	32.375	32.977	20.612	36.15	30.995	32.834	26.512	32.044	28.553	24.016	18.061	16.015	10.949	11.524	5.7631	11.849	18.601
Plant 42	0.19328	1.3173	3.1787	17.501	19.113	19.761	21.973	30.33	29.973	22.316	24.209	32.368	32.838	27.973	29.478	23.194	28.924	21.785	13.158	10.356	7.5524	7.9073	2.7196	3.4065	4.0628	10.06	8.5641	9.1876	15.599	15.466	19.438	17.171	21.461	15.681	15.663	18.282	20.559	17.678	16.774	16.591	15.891	13.028	10.283	6.8775	1.4739	1.4426	2.0544	3.136	6.0074
Plant 43	8.8036	12.576	13.135	14.065	12.861	11.938	10.94	9.0006	9.814	5.9277	7.3608	15.5	18.789	19.98	20.346	18.488	20.551	15.243	12.721	6.8081	-0.72681	-0.70606	-0.68574	0.88545	0.11793	0.11691	0.92996	0.1188	0.93891	11.021	15.593	16.101	17.938	17.007	14.855	19.863	16.835	14.129	18.834	14.608	15.115	15.564	7.6736	3.5469	1.4753	2.0851	2.0799	2.0607	6.1081
Plant 44	15.671	19.709	23.056	24.977	25.541	26.523	27.406	34.379	39.023	33.057	28.994	43.483	44.128	42.763	41.224	39.093	43.155	38.45	35.085	29.194	22.679	21.675	18.117	18.56	15.624	23.211	20.885	21.276	32.119	29.76	29.264	37.419	38.051	28.538	37.059	34.238	41.143	37.468	37.551	32.639	35.478	33.431	27.097	23.706	10.02	8.3913	11.925	11.597	14.859
Plant 45	7.441	8.4873	8.9689	14.393	16.797	20.732	21.459	28.81	31.199	31.092	25.772	33.171	36.505	36.269	34.79	36.021	31.112	27.814	22.829	16.411	4.6219	4.5292	5.4957	6.4113	7.4332	13.025	14.377	13.794	17.292	21.03	24.295	29.368	28.803	23.924	26.783	30.797	34.065	30.181	31.321	30.426	28.506	31.006	21.477	13.518	7.6504	7.634	5.9104	7.6968	15.681
Unwounded plants transfered to shade
Time (h)	-18	-17	-16	-15	-14	-13	-12	-11	-10	-9	-8	-7	-6	-5	-4	-3	-2	-1	0	1	2	3	4	5	6	7	8	9	10	11	12	13	14	15	16	17	18	19	20	21	22	23	24	25	26	27	28	29	30
Plant 1	13.902	15.803	16.905	18.17	21.938	23.746	24.62	25.634	25.634	26.317	26.317	29.158	31.19	32.086	25.721	26.518	21.499	18.988	13.418	7.9449	-1.6502	-0.98005	0.68508	0.67824	1.2455	2.2623	5.4397	16.987	41.271	55.64	60.475	64.701	64.193	60.7	60.428	66.267	66.769	63.433	58.815	59.054	52.637	50.527	44.591	34.338	30.598	31.343	24.56	25.253	25.493
Plant 2	16.512	20.399	22.212	24.259	27.511	28.982	32.625	40.496	40.565	36.865	35.4	40.876	40.098	43.01	37.821	38.277	40.434	35.739	31.674	24.394	14.573	11.607	11.916	12.359	12.943	16.137	16.421	26.327	42.27	58.23	66.738	69.26	68.522	66.179	64.571	65.549	70.073	69.127	59.985	67.39	57.743	61.057	53.654	41.491	35.27	22.82	31.817	33.349	34.08
Plant 3	16.592	18.801	22.686	24.706	29.761	33.473	34.985	36.733	41.035	38.569	36.227	34.641	39.229	36.064	33.288	32.816	29.569	29.241	22.772	17.896	9.4387	10.522	8.4385	9.1033	21.166	20.978	24.029	33.245	48.842	63.032	68.74	71.833	72.068	67.12	63.594	64.271	67.781	66.991	59.046	61.972	51.538	58.47	49.985	40.121	28.092	27.325	35.085	33.265	33.917
Plant 4	28.43	28.107	28.276	28.057	30.171	36.766	35.255	34.703	34.831	36.762	36.605	37.799	41.146	39.951	38.861	35.874	36.825	31.671	26.675	23.577	22.269	22.485	20.541	19.778	17.141	18.241	21.513	33.173	49.073	57.02	59.935	62.321	63.53	63.817	64.211	71.441	74.291	69.174	68.007	67.318	62.863	63.4	54.779	47.492	42.563	42.489	39.15	39.852	41.906
Plant 5	12.913	13.949	16.63	19.307	25.388	27.579	30.995	30.51	30.279	29.639	30.475	30.514	32.667	30.68	30.247	29.811	28.21	25.103	22.117	15.135	9.5407	9.3907	9.2004	9.0208	8.7297	9.7787	15.33	25.826	46.722	63.041	63.799	64.937	65.092	65.028	65.12	68.431	72.222	72.459	65.337	64.305	64.688	62.247	55.287	43.71	38.094	38.532	31.723	32.494	34.373
Plant 6	6.558	8.2967	10.06	11.743	17.843	22.877	22.16	22.218	24.894	18.963	20.037	31.87	29.067	32.66	27.099	28.272	27.349	26.441	21.102	15.412	3.3199	0.1342	0.91406	0.90355	3.8835	8.4423	11.149	17.92	34.906	47.784	57.753	61.406	61.428	61.271	56.528	59.57	62.121	61.246	53.945	54.383	50.715	47.742	42.438	29.122	20.712	15.766	15.959	18.403	20.534
Plant 7	13.391	13.744	14.988	15.998	20.307	24.64	25.802	26.771	27.764	29.268	27.622	26.004	29.704	27.867	23.531	23.927	21.286	19.794	12.862	7.7762	0.17968	0.1758	0.16255	0.71743	5.8013	1.2957	3.9807	14.539	32.413	55.379	59.506	61.392	60.308	60.301	54.309	58.941	60.402	58.864	55.494	54.014	50.049	49.476	41.974	33.771	23.769	24.133	24.536	24.791	25.375
Plant 8	14.713	17.35	20.264	22.565	24.801	28.348	28.097	31.203	31.085	32.526	32.928	38.335	39.878	41.163	37.066	37.537	38.54	37.057	30.26	21.193	10.502	9.3732	9.5341	8.5908	9.9693	12.475	14.332	25.9	46.256	62.919	66.72	70.214	70.573	69.701	67.153	70.459	74.533	73.404	65.394	66.691	66.967	57.945	56.651	42.161	34.02	34.512	26.74	26.961	27.612
Plant 9	11.114	12.628	14.532	21.448	26.752	30.561	31.575	32.197	33.958	35.349	34.822	34.627	35.997	37.08	34.025	29.909	32.485	26.648	22.386	12.361	5.0276	6.0633	4.8484	1.313	1.2066	1.1693	4.2695	15.869	35.259	41.768	49.446	56.488	56.333	56.863	57.164	64.071	68.11	63.29	58.51	54.987	55.723	53.267	44.758	35.075	25.704	20.583	21.824	22.491	24.677
Plant 10	16.601	16.295	15.93	15.506	16.057	10.249	10.344	9.5111	9.5631	10.525	10.597	11.894	13.155	12.241	10.844	10.597	10.487	11.6	10.844	8.9875	7.2436	7.0816	10.061	11.414	10.736	16.922	22.857	38.661	58.876	68.092	75.078	75.212	72.637	69.928	63.259	64.668	67.28	66.725	60.09	56.535	54.588	47.899	42.696	24.512	17.834	18.322	20.068	21.212	27.176
Plant 11	13.889	14.918	17.854	21.455	23.631	25.499	28.497	31.44	32.422	34.102	34.78	33.081	40.463	34.928	35.443	35.68	34.362	33.236	26.335	20.651	8.4893	8.4161	9.0641	9.5846	9.8445	10.544	14.274	25.423	42.157	54.554	59.843	64.158	66.724	67.388	67.581	65.827	69.796	61.268	58.493	58.726	50.228	53.725	41.604	33.602	33.896	22.672	23.264	25.082	30.028
Plant 12	0.98777	6.1333	9.3583	14.74	18.227	20.709	25.808	27.058	22.67	19.837	20.432	22.015	22.327	23.008	20.44	20.259	17.879	14.657	9.408	5.3084	-5.0773	-4.344	-4.335	-3.2094	-0.9545	-2.0252	-0.89232	11.474	27.93	41.083	43.867	46.282	47.697	49.227	48.412	52.147	53.332	50.277	46.296	44.135	43.19	39.391	35.152	26.168	26.27	26.461	25.464	24.737	25.882
Plant 13	8.1261	11.043	12.694	13.823	17.258	21.479	24.565	28.832	31.969	29.814	29.942	30.764	33.821	34.253	32.965	27.552	34.268	30.17	21.751	16.349	6.8884	8.318	6.6327	5.7544	7.7751	7.6363	8.9535	23.133	40.23	53.378	59.925	63.224	63.985	62.273	62.467	60.197	67.339	55.758	56.209	57.473	50.81	49.659	44.146	30.39	24.235	24.498	19.256	19.898	24.976
Plant 14	14.453	19.635	19.963	21.396	24.909	26.732	31.032	31.344	32.88	31.306	31.226	33.418	35.506	35.82	32.339	32.332	29.486	26.924	20.842	12.905	3.8649	4.5265	5.5766	6.7468	6.5631	8.8127	14.624	25.456	41.692	58.382	62.53	62.974	62.217	61.457	56.324	57.602	59.862	60.193	60.285	58.775	55.225	52.045	49.504	35.836	29.44	29.817	30.198	27.407	29.92
Plant 15	21.531	22.832	22.737	22.012	23.723	17.62	19.701	14.053	14.42	13.993	14.861	15.183	13.493	13.753	13.984	15.332	13.373	11.376	9.8295	4.1825	4.066	2.205	3.6902	4.9401	NaN	NaN	NaN	NaN	NaN	NaN	NaN	NaN	NaN	NaN	NaN	NaN	NaN	NaN	NaN	NaN	NaN	NaN	NaN	NaN	NaN	NaN	NaN	NaN	NaN
Plant 16	13.051	13.68	14.877	19.765	20.731	26.224	28.878	27.256	23.597	25.291	27.178	28.559	30.349	30.826	28.091	26.694	28.825	23.11	14.519	11.465	9.3518	9.4999	8.8752	9.613	8.4331	8.4522	8.4621	21.944	37.97	49.321	52.748	52.686	49.998	50.247	52.626	54.754	64.697	56.795	54.432	45.339	49.377	47.14	37.596	32.367	33.387	28.286	18.42	20.515	24.76
Plant 17	19.361	19.647	5.9333	5.7581	5.4077	3.5889	5.0951	4.9677	4.5542	27.8	29.804	30.286	32.911	32.931	29.515	29.514	29.725	26.637	22.328	15.564	10.902	11.787	10.221	11.131	13.988	12.532	16.528	31.032	49.285	60.116	63.338	65.306	62.605	62.803	59.366	64.638	70.398	69.663	62.887	59.544	60.119	53.767	44.343	29.722	25.396	28.299	30.2	28.1	30.493
Plant 18	15.229	15.676	18.286	23.794	26.993	28.603	30.001	32.581	34.342	31.367	28.628	30.162	34.242	31.566	29.939	29.554	30.063	25.393	17.58	14.035	6.0116	7.138	7.9167	8.7976	11.568	10.639	14.546	23.912	38.86	52.064	57.804	60.469	60.368	60.6	61.296	66.031	68.842	69.089	63.622	57.108	59.36	55.058	48.127	38.371	39.07	39.382	32.334	34.032	39.471
Plant 19	12.123	12.318	12.318	13.202	14.993	18.48	20.716	20.35	20.639	17.91	15.317	20.837	22.805	23.543	19.989	21.998	19.58	16.188	13.62	10.203	10.406	8.7284	9.5077	10.261	11.269	11.881	12.799	23.906	41.771	51.813	57.186	57.945	55.402	56.001	55.599	57.453	63.827	58.326	54.244	53.833	53.364	47.398	40.862	29.268	28.946	29.684	24.912	30.138	32.499
Plant 20	6.8186	10.754	14.472	18.33	20.563	23.548	30.179	35.12	32.179	28.42	28.173	34.445	32.842	33.768	33.139	30.505	31.705	28.003	22.058	10.138	1.7851	2.5346	3.2822	1.6866	7.2293	4.8314	5.4247	18.937	32.181	45.509	52.496	55.453	57.442	58.719	59.403	62.211	67.177	65.691	61.513	59.576	59.804	57.462	47.574	39.265	36.207	27.891	28.352	30.381	36.483
Plant 21	8.2451	8.6093	15.529	19.288	25.089	27.254	28.212	31.989	30.771	28.231	29.055	33.475	34.422	36.169	31.037	28.782	32.534	28.194	21.922	17.072	5.712	4.7725	4.6823	4.5948	5.3728	2.7338	5.2032	18.695	36.815	49.375	55.694	56.479	52.994	53.161	53.356	59.315	62.763	63.198	50.289	51.524	53.667	45.169	36.925	32.608	35.059	18.565	16.545	22.125	25.498
Plant 22	7.5975	8.5193	11.545	14.927	19.708	23.976	29.14	30.871	29.644	28.32	27.021	27.599	28.685	29.803	24.744	26.573	27.153	25.151	15.637	13.721	3.7345	3.669	3.6041	4.3449	5.1383	5.7408	6.4168	18.811	33.991	45.217	49.516	52.578	54.509	55.819	56.445	59.789	63.786	62.985	58.409	53.006	57.041	48.8	48.547	40.392	31.596	19.603	22.897	29.14	32.169
Plant 23	14.932	16.729	19.937	21.688	29.109	29.57	31.913	33.867	34.521	32.982	30.179	32.377	34.853	35.48	35.512	33.085	37.265	33.7	26.101	19.903	9.8898	11.519	11.448	9.4762	12.157	13.957	18.581	29.785	44.22	54.299	59.596	61.472	62.427	61.344	64.259	62.757	73.228	64.052	59.727	60.25	53.183	55.637	46.151	36.996	35.503	30.029	24.235	26.395	31.304
Plant 24	4.9253	5.8243	3.5709	4.0713	5.492	7.7212	9.501	10.498	13.388	15.771	16.691	20.418	21.634	23.573	23.475	20.579	22.67	19.174	14.025	12.149	2.9242	3.7509	4.9687	9.5487	11.387	7.3836	9.3713	19.912	37.022	48.22	53.033	56.065	56.42	56.143	56.879	56.871	61.695	59.538	51.055	51.302	53.299	42.822	40.143	30.877	31.465	19.588	20.58	22.173	27.217
Plant 25	9.1289	10.15	9.9902	11.048	10.002	22.223	25.95	29.121	23.695	23.516	24.935	25.866	27.243	28.914	27.467	25.066	24.799	22.339	15.531	12.154	5.5788	5.5041	5.4108	5.3112	7.7842	7.6335	8.4147	19.348	36.923	51.946	54.417	58.03	58.579	58.802	59.051	62.927	67.344	63.519	58.897	59.093	56.633	54.14	45.265	34.519	34.263	29.353	24.447	25.019	29.376
Plant 26	12.695	13.672	13.574	20.491	21.025	26.38	27.839	30.154	30.703	33.95	31.128	31.328	33.42	34.619	33.641	34.198	31.657	28.94	21.838	14.793	4.8001	4.7894	5.5991	6.0076	9.1378	9.6292	11.495	25.079	42.47	53.163	60.032	60.145	57.676	58.078	58.258	62.748	68.207	66.452	60.187	58.554	58.205	55.826	43.763	31.463	31.172	34.063	25.648	25.989	31.837
Plant 27	22.268	22.443	21.894	22.832	23.372	23.414	23.908	24.441	27.914	29.079	28.277	29.053	32.182	31.528	31.05	28.909	28.733	24.798	19.33	13.93	7.0751	6.8608	8.257	8.0306	11.304	11.091	11.742	22.974	40.284	51.015	53.365	60.274	60.224	61.446	60.741	65.807	70.106	66.282	63.482	62.964	56.394	52.223	47.703	29.74	24.489	25.595	27.555	31.186	32.904
Plant 28	18.494	18.856	21.846	22.003	25.614	31.107	34.819	36.391	41.487	38.598	35.177	37.961	38.633	39.09	38.703	35.397	34.894	33.079	26.132	18.079	7.7648	8.7622	9.6089	9.4827	9.9277	10.367	16.754	31.749	53.331	62.436	66.447	67.875	65.735	64.706	66.108	77.235	77.664	78.682	68.021	62.638	66.867	58.891	51.916	38.718	34.543	36.519	35.578	36.65	42.312
Plant 29	34.855	34.837	35.328	36.19	38.245	40.304	42.256	43.18	43.131	43.902	43.798	46.185	47.141	47.203	44.523	42.234	38.741	35.552	25.48	17.81	12.065	13.391	15.617	16.01	13.844	16.501	20.878	36.913	52.982	64.845	69.427	71.074	71.727	70.694	70.447	71.079	74.785	72.495	69.108	63.6	63.702	63.055	51.23	32.057	28.617	29.559	33.228	33.69	36.473
Plant 30	9.6249	11.244	16.515	20.456	25.446	30.924	32.48	33.541	38.939	38.249	38.281	39.796	38.817	42.957	36.237	38.356	33.114	30.653	24.275	17.603	6.5739	6.5389	7.38	7.2232	6.0959	6.0897	7.0344	21.595	40.285	53.677	62.783	64.204	67.009	67.636	68.166	74.849	75.029	75.814	71.62	71.985	71.152	66.939	60.081	46.273	46.625	44.707	36.477	37.018	37.761
Plant 31	19.049	22.726	21.723	25.122	26.388	28.268	28.428	30.053	31.822	32.786	32.311	38.702	38.671	40.988	36.66	38.42	35.967	32.607	27.525	19.002	11.558	12.286	12.021	11.855	15.342	15.948	16.976	27.728	45.687	54.408	59.302	61.207	61.649	62.117	60.681	67.737	73.815	72.401	67.268	62.538	60.237	61.939	47.556	37.489	39.837	39.814	30.335	33.263	37.127
Plant 32	13.886	15.34	18.682	23.27	31.353	34.526	33.255	34.245	33.436	35.69	40.001	37.052	39.681	38.201	35.213	36.176	32.333	27.797	21.982	16.609	8.3232	9.975	9.002	8.8591	12.204	10.831	11.174	19.037	38.183	51.693	60.343	63.804	65.153	65.354	65.747	66.761	70.51	69.408	64.039	54.767	56.008	51.074	44.368	34.771	38.663	25.903	26.214	27.146	31.567
Plant 33	9.0295	15.76	18.36	21.24	21.985	26.219	29.545	29.138	32.658	34.909	25.039	34.512	33.008	36.021	30.998	30.765	31.373	27.727	18.933	18.663	6.8817	8.2749	8.1601	8.7226	14.066	10.91	12.672	25.61	40.121	52.419	58.142	59.268	59.917	61.662	62.194	61.164	64.362	60.857	54.784	55.976	48.574	51.199	39.791	31.886	33.224	23.933	24.152	27.036	31.698
Plant 34	14.785	15.065	16.187	17.014	21.173	24.873	27.469	28.102	30.131	28.254	26.363	28.11	32.761	29.514	27.719	26.098	24.503	20.108	14.64	8.0253	9.2018	9.0238	8.9548	10.01	5.9562	6.9648	5.8253	18.865	42.267	52.307	59.306	60.995	58.905	57.845	58.876	66.546	69.122	68.051	62.105	59.691	56.973	56.275	43.371	28.833	29.711	30.523	25.508	25.847	31.292
Plant 35	18.577	21.724	23.091	24.846	27.6	29.311	30.797	32.264	32.458	32.561	32.738	38.451	37.845	36.3	36.252	36.427	34.135	28.816	22.092	14.986	8.9609	9.1123	8.4433	8.7429	10.585	9.4803	11.339	20.431	38.301	47.987	53.01	54.818	52.613	50.431	50.754	54.746	56.917	58.54	52.309	49.609	47.436	48.086	38.124	24.14	25.821	31.915	26.8	30.377	34.514
Plant 36	3.3375	6.1699	10.779	14.461	18.349	25.084	29.295	33.307	28.887	21.256	26.006	27.275	30.734	28.591	25.605	25.94	24.185	23.16	14.477	11.17	2.8797	4.6459	-1.4408	3.0088	8.894	1.5558	2.2032	15.482	34.881	49.279	57.15	57.493	56.179	56.101	56.538	57.121	59.403	54.576	47.808	51.904	41.429	49.951	35.045	27.059	27.127	20.631	21.394	23.369	26.436
Plant 37	11.593	13.347	18.626	24.418	28.952	30.295	30.207	30.892	27.85	27.988	25.527	28.287	29.093	28.738	26.236	26.855	22.082	20.883	14.1	12.964	6.5046	6.408	7.2968	6.2336	9.4356	7.543	7.5072	16.287	34.972	51.142	54.993	60.008	60.632	59.51	59.943	62.974	66.708	61.906	56.94	57.222	57.651	53.272	45.983	35.498	36.081	36.268	30.184	30.842	36.205
Plant 38	17.733	18.119	18.894	19.797	24.113	27.769	29.769	31.273	33.525	33.392	29.667	31.273	33.55	33.723	31.566	31.897	27.958	24.929	19.25	12.235	9.4907	10.299	9.9595	9.8221	8.9505	9.7979	9.9396	16.602	6.8814	4.5893	4.5693	6.5061	7.5392	60.328	61.416	74.267	74.897	74.711	68.31	66.536	66.955	59.354	52.694	35.367	31.15	31.897	32.327	32.802	33.528
Plant 39	16.303	17.151	18.444	22.028	24.666	26.607	29.334	29.903	29.334	31.465	25.682	32.904	32.468	28.276	27.769	25.606	23.65	18.205	14.344	10.714	3.7127	3.6048	6.4654	8.8009	10.469	11.77	15.422	28.158	54.852	65.339	65.853	66.344	66.253	63.607	64.155	70.435	71.036	72.119	65.739	64.694	61.51	54.867	46.536	33.132	28.357	28.517	29.535	30.537	37.523
Plant 40	16.185	19.251	22.494	24.372	25.935	28.614	32.537	33.656	36.807	35.345	33.37	34.922	38.169	39.424	35.571	32.165	31.666	28.381	24.665	17.521	2.3413	2.903	5.3999	6.5143	3.7829	7.3545	11.915	25.945	42.62	54.027	61.644	62.413	63.42	63.899	62.548	64.568	67.174	67.404	60.574	60.653	58.168	57.732	46.877	30.626	31.154	33.822	33.973	34.764	37.617
Plant 41	18.034	19.053	22.698	26.286	27.757	32.428	35.622	36.098	36.141	33.698	29.301	30.898	30.898	30.728	26.791	26.345	22.78	18.992	15.796	5.4373	5.2728	6.637	7.9564	7.8349	11.176	14.451	18.079	33.735	52.483	61.999	69.636	71.402	70.964	70.203	68.869	71.714	73.191	70.08	64.531	60.261	60.068	57.809	50.076	35.359	30.918	31.858	32.376	34.791	42.746
Plant 42	21.154	21.113	21.938	26.798	29.222	31.205	32.082	33.166	33.73	31.627	32.007	35.141	35.565	37.582	34.458	34.772	32.673	29.182	25.4	16.291	3.2238	3.7494	4.6726	5.5337	3.896	8.4659	14.564	31.965	50.393	60.862	63.59	63.981	64.298	64.7	63.443	71.903	70.599	70.674	64.483	64.991	58.008	57.64	48.441	31.21	31.925	34.829	35.161	36.105	39.751
Wounded plants kept in sun
Time (h)	-18	-17	-16	-15	-14	-13	-12	-11	-10	-9	-8	-7	-6	-5	-4	-3	-2	-1	0	1	2	3	4	5	6	7	8	9	10	11	12	13	14	15	16	17	18	19	20	21	22	23	24	25	26	27	28	29	30
Plant 1	14.246	14.815	12.941	10.939	10.811	9.811	10.478	8.6607	7.7002	7.6542	8.4581	9.1338	10.103	11.502	14.381	14.256	14.028	12.927	7.8833	6.1059	5.2623	5.9591	5.8965	6.5735	12.842	10.35	8.6	6.0746	6.8287	6.8257	6.7417	6.6537	5.0341	4.989	4.9528	5.6161	6.3873	6.411	11.558	9.3674	8.5561	8.4751	4.7768	3.999	4.6426	3.9028	3.881	4.5594	4.9626
Plant 2	6.4603	1.6223	0.24697	-0.44894	-1.1236	-1.1161	-3.7968	-3.7507	-3.6206	-3.6816	-2.3691	8.7385	10.839	14.359	16.623	18.608	15.114	14.543	11.107	7.0145	3.6163	3.552	3.5555	3.4925	8.6902	9.4179	6.3195	3.2838	3.2436	3.2135	2.2255	2.2148	2.1878	1.1852	1.1655	2.1243	4.9542	8.578	10.38	12.727	14.541	12.757	8.3608	1.97	-0.76015	-0.75842	-0.73459	-1.6184	-1.6435
Plant 3	7.4449	7.3496	8.0511	6.0232	5.9675	5.9296	5.8997	4.9113	4.8396	3.8872	3.8237	6.3376	11.474	13.211	15.304	13.666	16.769	11.201	9.5298	5.2879	3.674	3.6407	3.5706	3.5552	5.4815	5.0231	4.5552	2.794	3.5902	3.551	3.5127	3.4949	1.7973	1.8033	1.7723	1.7536	1.748	2.5394	3.2808	3.2471	3.2109	4.978	3.9708	3.181	3.1399	3.1088	4.4725	3.7496	7.41
Plant 4	-1.2219	-1.1826	-4.2396	-2.5903	-4.1089	-4.0146	-4.9107	-4.0692	-3.9677	-3.9272	-3.9578	-2.5746	-1.0691	5.3556	7.9626	10.255	7.8424	6.543	2.7646	-1.0069	-0.99685	-2.2124	-2.1173	-0.97391	12.643	10.318	1.9549	2.4803	0.78787	1.3311	-0.89622	-2.0795	-2.048	-4.2938	-4.2094	-3.088	4.4022	4.341	4.2713	5.0817	6.0026	4.1747	4.1487	0.1978	-4.8235	-4.6798	-4.5092	-4.1319	0.17974
Plant 5	1.4953	2.691	2.7818	2.7556	1.4703	1.4436	0.19618	0.19118	0.18635	-0.97261	0.74325	3.6935	9.1313	9.7706	12.347	13.342	14.801	13.028	8.7641	6.5937	4.446	1.236	2.2262	3.1381	7.9845	5.086	4.0519	3.0769	3.0455	3.8878	3.8737	4.8618	5.5751	5.5624	7.6656	13.435	14.746	16.568	17.526	20.211	20.188	17.355	17.823	13.622	4.3308	3.4851	4.1032	8.7	8.3207
Plant 6	-4.0837	-3.8228	-5.8966	-4.824	-5.7989	-5.5908	-6.5343	-5.6035	-5.4379	-5.4082	-5.4696	-3.7205	2.8251	3.6968	6.5084	6.3869	8.286	8.0948	3.2651	3.6974	2.8143	2.7969	1.8984	1.8738	-1.5585	-1.5304	-2.3632	-2.2754	-3.0825	-3.0999	-3.9439	-4.0643	-3.8926	-3.9606	-3.9488	-3.1758	-2.342	-2.3053	1.7139	0.14199	5.4529	3.2292	3.1964	0.9023	-1.7764	-1.3813	-1.3103	-1.3144	-1.2788
Plant 7	NaN	NaN	NaN	NaN	NaN	NaN	NaN	NaN	NaN	NaN	NaN	NaN	NaN	NaN	NaN	NaN	NaN	NaN	NaN	NaN	NaN	NaN	NaN	NaN	2.2718	2.2612	3.2084	2.2779	3.2566	3.2404	4.1813	5.0567	4.2379	5.1451	5.0907	6.0303	5.1567	6.1313	12.709	9.092	10.024	7.7079	3.7088	1.0417	1.0088	0.99826	1.8564	2.653	2.6129
Plant 8	NaN	NaN	NaN	NaN	NaN	NaN	NaN	NaN	NaN	NaN	NaN	NaN	NaN	NaN	NaN	NaN	NaN	NaN	NaN	NaN	NaN	NaN	NaN	NaN	18.66	18.316	15.365	13.949	15.397	17.376	19.024	19.143	20.868	20.602	21.013	21.698	22.149	23.853	21.609	23.666	21.609	19.446	16.315	10.422	8.3497	9.1568	9.0119	9.4903	11.319
Plant 9	-1.4883	-3.2435	-1.3655	-6.37	-6.1259	-3.0192	-1.3172	0.23511	4.7643	6.3094	6.8928	10.282	14.285	15.497	16.39	14.826	14.64	9.6736	6.9262	0.21338	0.20818	-1.134	-1.1225	0.19462	-1.0174	-4.6664	-4.4456	-6.2888	-5.6775	-5.5603	-5.35	-1.3765	-0.90352	3.2382	6.2245	10.103	13.914	13.95	13.993	13.993	16.794	13.75	11.862	5.0666	2.1121	2.9836	0.61929	1.0423	3.6815
Plant 10	8.2626	3.4243	6.5306	3.3666	3.2916	3.2108	1.7111	1.708	2.9158	2.9086	4.4408	10.281	20.427	21.805	21.859	19.305	25.047	19.159	13.555	5.5111	2.825	2.769	0.17916	0.17566	1.3517	3.0908	6.0706	6.4079	5.8319	5.8168	5.9367	5.4696	5.8168	6.8751	5.1519	8.9752	9.9468	10.226	10.654	10.612	10.741	12.455	8.3359	3.2056	3.1552	1.134	2.043	3.4451	2.9591
Plant 11	NaN	NaN	NaN	NaN	NaN	NaN	NaN	NaN	NaN	NaN	NaN	NaN	NaN	NaN	NaN	NaN	NaN	NaN	NaN	NaN	NaN	NaN	NaN	NaN	7.095	6.8802	7.1111	6.978	6.8181	6.8802	11.714	10.443	9.0385	9.8623	9.7759	9.8646	13.461	11.056	11.876	11.704	12.172	10.473	5.8891	5.7976	6.2473	6.2033	6.6767	7.0307	6.5238
Plant 12	NaN	NaN	NaN	NaN	NaN	NaN	NaN	NaN	NaN	NaN	NaN	NaN	NaN	NaN	NaN	NaN	NaN	NaN	NaN	NaN	NaN	NaN	NaN	NaN	10.33	10.074	8.6383	9.6224	9.3887	9.3495	8.2197	9.6224	10.668	9.3495	9.1949	10.668	10.671	11.607	13.143	11.784	10.47	9.2966	9.1465	9.4973	8.8857	8.3647	8.721	8.5421	8.595
Plant 13	-1.106	-1.0879	-2.4167	-2.3439	-3.6042	-3.4528	-3.4634	-3.4964	-3.3658	-3.3841	-0.96374	6.1727	15.056	14.168	16.318	17.77	16.5	14	11.074	7.0336	4.7457	4.6461	4.5812	3.4422	6.4013	7.2526	7.183	7.1158	6.1176	6.0267	5.9374	6.8733	7.6411	11.414	11.633	14.741	21.294	20.674	20.871	23.314	23.188	19.557	17.597	13.963	8.3323	6.1507	6.0694	6.4824	9.3925
Plant 14	10.852	9.4296	9.2269	7.4301	7.2257	7.4301	3.8975	3.7522	0.34468	0.34029	0.31886	1.8588	8.3186	12.436	13.162	15.895	14.357	11.922	8.2796	1.8066	-1.1995	-1.1618	-1.139	-0.41508	-2.3666	-2.3896	-1.0119	-3.6458	-2.3715	-2.3237	-1.0113	-0.98744	-2.2502	-2.1624	2.5094	4.6883	11.943	12.086	14.729	13.523	15.609	14.905	11.835	8.7144	2.3628	3.1941	2.1864	1.1903	3.1159
Plant 15	4.0868	0.2239	0.21946	1.4783	1.4783	1.4809	1.4535	2.7089	2.6918	3.9633	5.1361	10.213	14.311	15.188	15.108	16.789	16.809	16.775	12.574	8.3773	1.2111	2.2008	2.1721	2.1359	8.5269	3.2967	3.2224	3.1744	2.1745	2.136	1.153	1.1359	0.16763	0.16947	1.0964	2.9289	8.0768	10.201	9.9634	12.367	13.808	13.005	8.7035	8.6218	1.8513	5.0839	8.2113	10.557	12.589
Plant 16	15.806	15.387	15.564	14.266	14.076	14.07	15.072	15.412	15.478	15.412	15.261	15.811	15.121	20.922	22.594	22.616	21.369	17.275	11.819	11.054	11.146	10.966	10.257	10.387	NaN	NaN	NaN	NaN	NaN	NaN	NaN	NaN	NaN	NaN	NaN	NaN	NaN	NaN	NaN	NaN	NaN	NaN	NaN	NaN	NaN	NaN	NaN	NaN	NaN
Plant 17	3.7724	0.17514	0.16858	-0.98522	-1.579	-2.137	-1.011	-1.5776	-0.97327	-2.1338	-0.96953	-0.39806	0.16195	1.2877	1.9172	9.8472	9.2573	5.4835	0.15531	-0.90498	-0.86819	-0.86819	-0.85617	-0.86355	NaN	NaN	NaN	NaN	NaN	NaN	NaN	NaN	NaN	NaN	NaN	NaN	NaN	NaN	NaN	NaN	NaN	NaN	NaN	NaN	NaN	NaN	NaN	NaN	NaN
Plant 18	22.311	17.326	15.579	15.589	15.579	15.375	15.652	16.357	14.746	15.407	15.315	16.558	18.752	19.271	27.684	27.74	25.243	24.12	16.445	13.354	11.801	12.427	10.779	12.249	13.983	13.892	12.986	13.266	15.686	20.377	22.765	21.906	21.737	17.907	17.765	16.347	20.857	20.047	23.747	26.791	26.467	24.884	20.036	16.498	13.203	6.6207	7.6857	9.074	6.0258
Plant 19	NaN	NaN	NaN	NaN	NaN	NaN	NaN	NaN	NaN	NaN	NaN	NaN	NaN	NaN	NaN	NaN	NaN	NaN	NaN	NaN	NaN	NaN	NaN	NaN	NaN	NaN	NaN	NaN	NaN	NaN	NaN	NaN	NaN	NaN	NaN	NaN	NaN	NaN	NaN	NaN	NaN	NaN	NaN	NaN	NaN	NaN	NaN	NaN	NaN
Plant 20	21.501	21.738	22.842	18.5	19.161	11.426	5.1446	5.1274	2.8754	6.6494	0.27982	4.4466	12.956	17.189	18.48	16.371	20.256	22.785	18.679	13.031	10.975	12.194	11.913	18.46	10.108	8.5303	0.27736	2.1792	7.8652	14.659	20.49	24.184	27.789	28.477	29.039	31.956	31.554	32.396	31.31	31.231	30.03	24.525	19.411	13.883	13.564	13.345	13.15	13.703	14.563
Plant 21	19.633	19.214	19.695	20.186	19.952	20.276	20.002	19.686	16.814	17.222	15.328	16.962	22.177	24.8	22.446	23.905	23.671	20.972	16.48	13.003	11.942	12.519	11.451	11.225	11.275	11.271	11.844	11.588	11.439	11.956	12.11	12.084	12.319	12.174	12.965	12.905	13.57	14.819	17.905	17.905	19.669	19.505	17.905	16.776	11.436	12.782	11.703	14.598	15.177
Plant 22	-2.6333	-4.7362	-5.5649	-5.2878	-5.3237	-5.2658	-5.322	-5.1828	-4.9415	-4.8763	-5.0429	-3.8544	-2.3645	-2.3774	5.3316	7.856	2.7708	1.4666	-2.367	-2.2263	-3.3583	-3.3128	-3.2507	-3.3874	3.4554	2.3577	2.3099	-0.37409	-0.3809	-0.91157	0.15214	0.15218	-0.89147	0.15206	1.1678	7.0049	7.8307	12.276	8.8174	8.8174	10.723	11.463	4.52	2.1069	2.9842	4.7894	3.9305	3.9257	4.7968
Plant 23	5.1899	5.0935	4.9208	3.3987	3.3384	2.5766	2.5038	2.4497	0.20354	0.91543	1.6602	2.986	7.5816	12.801	13.321	10.647	10.82	9.9492	5.7976	2.9893	1.5765	1.5358	1.45	1.4289	1.5135	2.7991	2.7952	2.8747	2.8542	2.8542	6.3321	9.793	7.6288	8.5837	8.521	16.265	16.801	16.383	16.095	16.026	16.754	13.737	7.7887	3.0822	1.8994	2.408	1.2474	1.2366	1.2267
Plant 24	14.145	11.461	8.9059	9.6785	7.4718	7.2875	7.5933	7.3793	7.1896	8.5101	8.5549	7.7145	10.547	8.3076	10.418	7.8317	10.13	11.008	12.147	9.8286	10.672	7.265	7.4718	6.3731	NaN	NaN	NaN	NaN	NaN	NaN	NaN	NaN	NaN	NaN	NaN	NaN	NaN	NaN	NaN	NaN	NaN	NaN	NaN	NaN	NaN	NaN	NaN	NaN	NaN
Plant 25	-4.0069	-8.378	-10.273	-8.6212	-9.7102	-8.29	-8.5205	-7.1443	-6.7761	-5.5398	-4.0639	-3.4665	3.9864	5.2392	5.596	5.5516	4.1515	4.0683	-2.368	-3.6468	-3.4937	-4.8165	-4.8	-4.9184	-2.3976	-2.3473	-2.3247	-2.2076	-3.3798	-3.3587	-3.5319	-3.5425	-3.3816	-3.4581	-3.3782	-3.4026	-4.0856	-3.2966	-3.2174	-3.2247	-2.6212	-4.3682	-4.0961	-4.0777	-5.3148	-5.3405	-5.0957	-4.0777	-4.068
Plant 26	12.144	6.137	4.3367	-0.37819	0.20651	-0.96366	0.2022	-0.92597	0.2058	1.1222	1.298	8.2323	14.588	15.235	17.311	17.211	17.94	14.592	9.8654	7.914	3.0977	1.144	2.0305	4.9658	10.495	3.3607	4.0596	3.2836	2.8659	3.1924	3.6204	4.8118	5.4614	3.9393	2.4094	5.7659	10.562	10.474	12.227	12.423	13.116	11.79	8.8449	7.3721	-3.5244	-2.7074	0.12249	0.12118	0.12139
Plant 27	-3.2655	-8.7513	-6.7528	-6.64	-6.4605	-8.1447	-8.2881	-8.1447	-7.9513	-7.9722	-7.9454	-7.4173	6.74	8.229	8.2684	3.6183	5.1868	1.9449	-3.0299	-2.9106	-3.6864	-2.8956	-4.433	-2.1197	-1.12	1.5703	1.5628	2.8602	3.9634	5.4619	8.0557	8.125	7.8928	6.5741	5.2607	8.851	10.729	13.327	11.034	13.202	14.336	14.472	7.314	6.1466	0.21423	1.3393	1.3474	1.3474	2.4573
Plant 28	NaN	NaN	NaN	NaN	NaN	NaN	NaN	NaN	NaN	NaN	NaN	NaN	NaN	NaN	NaN	NaN	NaN	NaN	NaN	NaN	NaN	NaN	NaN	NaN	1.9131	2.4382	2.3871	2.3494	2.2761	2.3194	2.3733	2.3962	3.3848	3.3581	3.3858	4.4598	8.9399	7.0002	5.9493	10.352	10.331	6.6498	3.8615	1.0721	1.0402	1.0224	1.002	5.6943	9.405
Plant 29	8.3258	6.1188	6.0439	4.0529	2.1624	0.26494	-3.4309	-2.9916	-1.3947	-1.3893	-0.57695	1.1061	1.1196	2.0269	1.5975	1.1356	1.1329	1.1021	1.103	1.0862	1.0942	0.1536	0.62786	1.1101	2.5062	3.2479	3.2479	3.2218	3.183	3.1764	3.8515	3.8515	3.1698	3.8049	3.7349	15.321	16.35	13.69	14.602	13.429	16.197	13.262	5.6192	2.8603	1.5251	2.7327	1.4596	6.4146	9.8936
Plant 30	2.5711	2.5391	2.5085	2.4811	2.5142	3.0846	2.5102	2.5003	3.709	3.6908	3.6243	4.6324	14.08	14.83	17.257	18.573	18.466	16.304	7.3058	4.2221	3.1829	3.1108	2.989	3.7041	8.3626	10.941	12.42	13.428	13.432	14.193	14.789	15.529	17.842	15.446	16.584	19.989	22.793	23.783	22.009	25.852	25.62	22.402	18.331	11.181	4.8139	4.0145	3.9634	8.0694	11.424
Plant 31	13.068	13.691	6.9062	7.884	6.715	6.6908	5.6117	7.4133	9.1042	9.075	9.8675	16.238	19.351	22.273	27.54	24.189	26.876	20.747	16.838	14.472	8.3843	9.1221	8.1326	7.2275	7.0023	8.2682	5.186	4.3347	4.2619	4.2305	3.5217	5.186	7.3205	8.2389	10.73	16.263	18.995	19.388	22.066	21.955	22.37	17.128	17.295	12.094	7.0074	6.9587	6.8922	7.9535	8.6086
Plant 32	7.2986	6.5414	7.6295	6.9994	6.1861	6.1907	7.4814	7.6554	9.4085	14.121	18.937	26.845	31.965	33.875	33.467	33.246	31.727	26.272	19.993	14.98	7.5606	8.3982	8.379	9.1599	9.5493	8.4062	9.3294	8.7946	8.2321	9.3466	10.248	8.9972	9.3203	9.6446	9.8845	9.9707	11.583	13.736	16.366	17.414	19.293	18.112	11.165	10.194	10.814	9.365	7.4429	11.189	10.282
Plant 33	0.2055	0.18963	-2.9747	-2.9146	-6.01	-5.9147	-4.3883	-2.7555	-1.204	0.17003	-3.9335	4.3613	10.632	12.075	12.876	12.744	12.543	6.9706	2.8888	0.16847	0.16008	-1.1108	-1.0916	0.17053	3.8976	4.7835	0.14167	-1.0209	-0.97961	-0.99295	-1.024	-1.0053	-0.95241	-0.96738	0.70328	10.712	10.85	12.479	10.418	14.008	12.975	12.033	7.0437	3.1067	-1.8686	-0.83257	-0.82483	-0.82419	0.1107
Plant 34	13.845	11.919	12.828	10.064	8.3314	9.6898	10.009	13.716	16.579	19.047	14.489	24.592	25.486	30.438	28.013	28.629	27.47	23.607	21.078	14.838	5.5858	9.0063	8.7612	6.3366	18.971	11.267	7.5445	5.134	6.1763	7.3558	11.635	14.805	18.457	19.813	19.93	28.123	28.848	31.105	31.64	33.625	33.834	32.315	27.162	22.062	14.702	17.729	10.034	15.59	20.82
Plant 35	11.732	11.614	10.377	10.483	10.347	9.0083	9.6189	9.7509	9.6782	10.981	11.355	19.338	22.043	24.959	25.396	25.027	25.902	20.804	15.521	11.481	7.3716	8.1706	8.144	8.6648	12.21	16.111	19.294	19.826	20.271	20.497	19.879	20.367	19.821	21.262	20.687	24.884	23.065	25.931	24.516	28.205	25.921	21.251	18.553	14.681	9.3661	11.519	8.4809	17.131	19.6
Plant 36	NaN	NaN	NaN	NaN	NaN	NaN	NaN	NaN	NaN	NaN	NaN	NaN	NaN	NaN	NaN	NaN	NaN	NaN	NaN	NaN	NaN	NaN	NaN	NaN	4.2841	2.8723	4.0002	2.838	4.0867	4.0379	4.0274	3.9683	4.0264	3.9854	5.0555	5.0241	4.9712	4.9904	4.986	4.4586	4.4204	4.964	3.8634	3.9171	3.8168	4.7847	4.9563	6.1163	6.081
Plant 37	19.852	14.292	0.28089	0.26113	-1.4996	-3.2265	-3.0324	-3.1578	-3.2169	-3.1566	-3.0887	-2.9697	-3.1592	-3.0787	-1.3554	0.22208	0.22766	-1.4266	0.24201	1.9598	0.25725	1.979	-1.4808	-1.415	-2.8271	-5.1227	-7.3514	-8.9683	-8.9442	-8.058	-7.2672	-6.9578	-7.188	-7.0641	-3.1172	1.5022	6.6045	5.3553	7.7679	9.1197	8.8991	8.7225	3.9308	2.7115	1.4446	1.3908	0.18674	2.5327	9.3337
Plant 38	-2.5219	-2.4623	-2.4572	-2.4455	-2.4047	-2.4455	-2.4474	-2.3882	-3.6314	-3.5973	-3.2569	-1.0398	-1.0265	12.983	9.4377	14.287	12.579	9.219	6.3612	0.16871	-4.8879	-4.1488	-4.0878	-2.997	12.593	8.4911	9.8652	6.3989	6.3989	6.3779	7.1363	9.4186	10.465	11.316	12.705	16.616	18.776	19.111	22.486	18.642	22.225	19.793	14.536	13.684	7.2794	9.4393	10.84	9.9745	14.601
Plant 39	5.6685	10.631	13.81	9.6706	6.904	5.5551	4.1672	4.1137	4.0219	3.9276	3.7835	11.35	14.183	17.754	17.956	20.113	18.948	15.356	8.2836	7.1292	1.8858	2.3599	0.14555	1.2056	8.4125	9.8184	13.147	14.439	14.484	16.38	20.823	19.876	24.562	28.453	19.485	30.933	27.623	31.148	27.263	28.547	31.531	27.804	20.436	17.605	11.502	9.7047	8.7479	10.481	12.46
Plant 40	6.025	2.3546	2.8494	2.967	4.3475	2.9961	4.3173	4.225	5.586	7.9996	9.1086	14.324	21.103	22.556	22.756	23.259	21.455	20.18	13.08	9.6073	8.993	9.2408	7.4656	8.6328	NaN	NaN	NaN	NaN	NaN	NaN	NaN	NaN	NaN	NaN	NaN	NaN	NaN	NaN	NaN	NaN	NaN	NaN	NaN	NaN	NaN	NaN	NaN	NaN	NaN
Plant 41	13.725	11.82	11.529	13.314	9.6731	9.6383	7.7221	5.8942	5.5975	3.7846	2.2288	5.3742	5.3742	6.7451	6.938	8.4665	5.1288	1.9348	-1.4602	-1.5498	-1.4635	-1.4219	1.8789	1.9482	NaN	NaN	NaN	NaN	NaN	NaN	NaN	NaN	NaN	NaN	NaN	NaN	NaN	NaN	NaN	NaN	NaN	NaN	NaN	NaN	NaN	NaN	NaN	NaN	NaN
Plant 42	5.7715	5.6871	2.946	2.8654	1.5217	1.4811	1.4988	1.5124	2.2252	2.7174	2.9486	5.4331	11.425	11.335	10.504	11.565	13.821	11.209	5.022	3.1807	3.5912	3.5443	4.1503	6.0049	NaN	NaN	NaN	NaN	NaN	NaN	NaN	NaN	NaN	NaN	NaN	NaN	NaN	NaN	NaN	NaN	NaN	NaN	NaN	NaN	NaN	NaN	NaN	NaN	NaN
Wounded plants transfered to shade
Time (h)	-18	-17	-16	-15	-14	-13	-12	-11	-10	-9	-8	-7	-6	-5	-4	-3	-2	-1	0	1	2	3	4	5	6	7	8	9	10	11	12	13	14	15	16	17	18	19	20	21	22	23	24	25	26	27	28	29	30
Plant 1	8.11	4.1538	3.5488	2.4156	3.3951	1.7729	2.2654	2.216	3.1393	3.1025	5.9402	8.6953	12.144	12.242	13.076	12.634	12.082	12.027	7.8468	4.7719	3.349	3.751	3.7026	3.6357	3.1309	2.7097	2.6767	9.2775	24.083	33.711	36.931	39.083	39.977	40.33	39.217	43.101	44.57	44.389	40.637	42.126	39.058	38.838	33.82	25.386	13.259	14.624	15.615	16.101	18.95
Plant 2	11.846	12.012	11.24	11.769	12.166	10.09	10.655	9.9435	9.8405	10.439	10.474	13.557	11.527	11.068	11.323	11.779	10.544	11.041	10.765	9.9196	10.504	10.479	10.846	8.8437	3.9952	3.974	3.8849	4.027	5.0209	10.337	11.701	15.356	17.637	19.009	18.524	20.493	21.649	20.483	21.361	17.974	20.011	19.742	15.541	13.027	10.624	9.3743	8.7044	9.1701	8.996
Plant 3	2.3685	2.3236	0.27103	0.27052	-1.7649	-1.663	-1.7131	-1.6366	-3.4682	-1.6302	-1.6139	0.26234	3.8219	3.7009	5.2363	3.6839	6.7744	2.6669	0.21871	-2.2248	-2.9923	-2.816	-5.7529	-4.2449	-1.9542	-5.5679	-6.9855	0.18734	20.03	30.546	40.702	48.263	51.082	52.134	42.43	45.898	49.813	47.253	42.301	42.515	40.784	36.318	31.021	22.851	17.425	18.201	14.098	14.191	15.028
Plant 4	7.1938	5.3807	5.278	0.28171	0.27407	0.26328	-2.1357	-2.9631	-2.8208	-2.7911	0.23874	4.7572	8.8171	9.2152	10.945	14.23	14.855	12.113	8.1303	5.4948	-2.4469	-2.3065	-1.0517	-1.0426	3.8709	0.19799	0.19618	11.798	30.395	43.501	48.028	50.116	51.663	51.384	51.903	58.822	59.819	59.339	55.426	55.732	54.457	50.209	45.813	32.433	23.901	24.801	24.497	26.136	29.954
Plant 5	16.61	10.784	15.491	10.112	10.369	8.1224	9.3943	8.6848	9.7385	8.4343	9.572	10.307	16.619	19.221	19.349	17.955	19.004	15.117	13.892	7.7216	7.5643	7.4589	9.3101	9.7387	7.1217	4.7279	5.6731	19.894	34.775	48.363	54.72	59.625	63.061	62.124	58.436	59.943	65.874	64.445	62.104	61.816	61.418	56.198	50.541	36.371	27.745	28.783	23.103	23.732	27.845
Plant 6	4.7013	1.3921	-1.8524	-1.8011	-1.5589	-0.49986	-1.1736	-0.86654	-1.4659	-1.1772	-1.2061	1.4815	2.4739	3.47	5.9356	5.8418	5.092	5.0688	4.2609	3.5115	3.4425	3.4907	4.1835	3.3961	-2.9065	-4.4543	-4.4798	10.791	32.686	46.862	52.157	55.051	54.23	52.717	50.895	56.416	58.271	55.86	51.628	51.628	45.571	38.995	35.841	18.052	9.0287	9.5283	11.267	11.384	16.676
Plant 7	0.19071	-4.0436	-3.2076	-3.157	-3.1169	-4.2258	-3.7413	-3.1511	-3.134	-3.1829	-3.179	-2.5293	-2.0152	-2.043	-0.39896	1.2557	2.3006	-3.0859	-4.162	-4.0966	-4.0094	-3.676	-2.8118	-1.8387	1.1457	1.1115	1.0912	3.9202	19.915	33.752	40.421	41.739	41.608	41.673	41.759	47.488	49.065	47.743	45.122	44.073	41.816	39.596	33.912	30.97	22.954	23.263	19.857	20.936	27.399
Plant 8	13.843	13.903	13.526	11.924	12.864	11.962	12.689	12.736	11.721	12.916	14.056	14.435	15.993	16.069	16.069	15.821	12.887	13.893	14.14	12.717	13.353	13.44	13.801	13.667	10.043	8.7728	10.2	18.229	35.391	51.48	56.235	57.683	57.368	57.897	57.823	59.472	60.041	59.094	55.288	53.924	54.245	48.241	42.278	32.923	27.831	28.144	27.708	28.148	31.008
Plant 9	15.728	11.982	10.822	10.652	7.544	7.6624	7.4476	7.235	9.1999	9.1999	9.1999	9.6762	11.255	11.027	10.831	9.1999	10.97	12.907	14.114	13.974	11.956	10.908	12.148	13.433	17.671	7.9667	6.3003	11.307	19.638	32.986	40.808	45.874	46.741	45.662	45.53	51.975	56.952	55.949	52.115	52.526	45.562	45.237	41.212	25.907	20.218	20.643	21.621	21.834	26.639
Plant 10	23.666	21.257	22.09	15.625	16.522	20.855	19.482	19.461	21.574	19.172	19.854	21.526	21.033	23.98	25.721	20.325	22.326	22.873	25.721	20.195	21.835	22.592	22.242	21.919	NaN	NaN	NaN	NaN	NaN	NaN	NaN	NaN	NaN	NaN	NaN	NaN	NaN	NaN	NaN	NaN	NaN	NaN	NaN	NaN	NaN	NaN	NaN	NaN	NaN
Plant 11	9.9072	5.0381	3.231	2.0442	1.4174	-0.40474	-1.0091	-2.2315	-2.1856	-2.1807	-2.1682	-0.94146	-0.94656	-0.38082	0.19261	1.3051	0.18793	0.18568	-2.027	-2.5763	-3.1165	-3.0913	-3.0619	-3.0289	NaN	NaN	NaN	NaN	NaN	NaN	NaN	NaN	NaN	NaN	NaN	NaN	NaN	NaN	NaN	NaN	NaN	NaN	NaN	NaN	NaN	NaN	NaN	NaN	NaN
Plant 12	13.331	8.7681	8.5906	6.8538	3.4951	4.9245	3.3474	3.2848	1.7428	1.7235	1.7181	3.312	7.6143	8.8879	8.7248	6.5369	7.1709	5.7735	5.6438	4.2564	2.8811	2.8014	2.7575	1.4473	2.7154	2.6697	2.6513	13.199	31.729	37.796	40.725	43.811	43.757	44.313	46.221	52.55	54.651	54.859	50.581	51.683	48.437	44.327	39.132	26.844	19.326	21.2	21.288	21.086	22.444
Plant 13	4.297	4.2676	5.8733	7.5784	4.1451	5.4681	7.07	5.4399	5.4681	5.4399	5.4681	7.2399	7.1851	7.3197	7.3664	7.2157	8.8425	8.7462	5.3589	3.6571	5.169	5.1594	6.4477	6.3381	6.0519	3.1102	3.9098	18.078	33.309	39.21	44.072	44.328	45.093	45.411	43.318	43.821	44.625	43.462	38.361	41.099	37.137	36.758	32.019	22.852	18.31	18.18	19.187	19.636	21.306
Plant 14	9.9847	9.7847	10.731	10.525	10.52	12.49	10.308	11.045	11.165	12.036	11.402	18.765	20.265	23.733	19.644	26.379	22.461	24.263	18.398	13.139	9.1027	11.603	12.33	12.151	14.828	11.971	12.216	18.647	30.352	42.149	48.738	53.437	54.879	54.664	52.976	58.298	62.459	62.454	58.391	58.956	58.596	53.599	50.115	39.59	27.772	29.248	26.746	22.919	28.767
Plant 15	9.5344	7.5461	2.0693	1.9775	2.0405	3.6711	3.6024	3.5687	1.877	1.8566	1.7856	6.5939	12.5	12.845	13.525	11.915	12.901	8.7689	5.8576	2.2993	1.5716	4.1916	8.0529	9.3928	14.66	14.905	16.898	29.211	44.347	47.742	50.742	53.132	53.795	52.092	50.501	55.69	56.917	53.833	52.392	52.994	50.464	50.121	43.075	32.413	27.407	28.417	22.68	23.257	26.594
Plant 16	5.8491	0.93855	-1.154	-1.128	-3.8321	-2.3504	1.4895	3.8648	7.5306	8.6428	10.718	13.778	21.035	23.056	22.183	18.869	20.96	16.488	9.9297	7.6987	-0.88535	-0.82942	-4.8842	-4.8842	-1.7748	-3.6935	-4.6018	3.8371	23.151	39.371	49.161	54.028	53.317	53.317	53.615	59.095	58.363	57.996	52.777	51.971	50.948	48.243	42.844	30.937	26.721	27.368	20.877	21.665	26.894
Plant 17	-5.226	-5.0768	-4.4322	-6.2485	-5.3467	-5.3088	-5.7879	-4.8103	-5.3352	-4.0743	-3.3996	-5.41	-4.3946	-3.7173	-3.1643	-6.4672	-5.1514	-5.1764	-4.9773	-4.9773	-4.4419	-5.183	-5.9619	-5.5226	NaN	NaN	NaN	NaN	NaN	NaN	NaN	NaN	NaN	NaN	NaN	NaN	NaN	NaN	NaN	NaN	NaN	NaN	NaN	NaN	NaN	NaN	NaN	NaN	NaN
Plant 18	16.298	12.606	12.339	8.0829	8.6453	6.7675	6.6879	4.5126	4.3156	4.4282	4.3139	8.2345	9.9438	13.981	15.325	11.597	7.8586	7.7942	4.1454	0.33323	0.31952	0.30092	0.31341	0.3077	3.645	1.9731	1.8854	9.7081	23.584	37.638	45.853	47.897	49.655	48.783	48.751	52.787	54.769	56.723	52.023	47.686	45.898	42.272	35.923	21.575	13.352	13.118	14.063	17.564	22.644
Plant 19	0.31329	-1.8281	-1.7714	-1.76	-1.9116	-1.7775	0.30668	1.2825	2.2748	4.2025	5.9142	13.877	15.265	16.264	14.279	14.231	12.472	8.8424	3.6735	3.5818	1.9072	1.8512	1.8226	1.7787	6.2059	1.7095	1.6749	8.971	30.497	43.217	47.207	53.022	53.528	53.599	52.482	61.944	62.07	59.88	55.108	51.196	51.361	50.237	42.413	28.936	20.198	21.76	23.645	24.195	27.509
Plant 20	6.3945	2.2935	0.25736	0.25414	0.24461	0.23953	0.23246	-1.5665	-1.5421	0.21259	1.8693	5.1584	9.9913	9.9014	9.79	8.1492	8.1492	3.3655	1.7713	0.19717	0.19611	0.19407	1.5944	2.9678	5.2905	5.1886	5.1182	8.2805	23.405	36.839	44.753	47.72	48.378	48.017	50.358	54.499	55.576	55.674	49.843	48.077	48.065	46.672	37.762	30.854	26.885	27.097	25.362	25.505	28.27
Plant 21	14.193	11.983	9.9988	9.7153	5.9153	6.9509	3.433	3.4106	4.3043	5.8237	6.5793	8.4919	9.8724	8.8961	9.3881	6.3476	5.4369	6.8937	7.5329	5.9535	7.0688	5.6091	5.5861	5.7336	7.773	6.5194	6.3389	10.689	29.84	42.527	45.08	49.168	49.246	49.874	50.242	58.747	60.497	61.045	54.418	53.831	46.684	46.588	39.802	22.591	18.393	18.489	19.423	20.296	25.315
Plant 22	13.447	12.596	12.398	11.401	5.7841	6.4261	4.7859	6.1015	4.626	4.6718	5.9746	6.6743	9.8993	9.7298	10.857	10.696	10.669	9.2684	9.1118	8.9892	8.8455	9.9135	10.261	10.699	10.855	10.698	10.508	17.442	37.199	46.431	50.927	55.442	57.415	58.2	59.351	68.083	70.49	70	62.414	60.632	57.722	57.722	49.159	36.382	30.378	31.739	32.054	33.039	36.536
Plant 23	8.663	3.0157	4.281	4.3148	5.312	4.0373	4.0086	4.0086	3.9994	3.8804	4.9604	10.533	13.819	18.027	18.361	19.278	19.013	16.767	11.424	10.274	5.707	7.0298	6.458	4.2993	3.3604	2.2775	2.2349	9.6711	26.318	44.083	50.506	53.389	55.531	57.837	57.097	58.404	62.035	61.617	54.49	56.691	50.321	50.288	44.544	30.675	26.753	27.797	24.795	25.669	30.703
Plant 24	NaN	NaN	NaN	NaN	NaN	NaN	NaN	NaN	NaN	NaN	NaN	NaN	NaN	NaN	NaN	NaN	NaN	NaN	NaN	NaN	NaN	NaN	NaN	NaN	5.0417	4.9645	5.4289	9.6037	31.228	45.187	49.305	54.234	55.951	57.006	55.846	58.948	64.435	64.852	57.314	56.506	51.076	50.624	44.093	24.498	21.434	23.74	23.863	24.359	27.258
Plant 25	8.3077	8.2891	6.8956	6.8188	7.7711	6.6576	6.5152	7.7329	5.2538	6.0731	6.144	6.1078	10.719	8.3826	9.4899	7.6407	6.9991	5.8325	5.7672	4.6637	5.0576	5.5227	5.4465	4.3835	4.3881	4.3833	4.3038	6.3336	29.06	46.375	51.926	54.658	54.636	55.176	55.257	61.065	65.415	64.949	59.116	56.082	52.58	52.928	42.983	30.365	23.408	26.782	22.191	25.321	29.213
Plant 26	10.557	12.07	14.321	15.92	17.633	21.778	23.791	23.731	22.396	22.202	16.644	26.98	23.452	23.539	24.001	20.834	23.82	20.632	10.749	9.7506	3.9697	3.8895	3.8069	3.7272	8.2146	5.4891	5.4119	12.509	28.636	36.442	40.84	47.476	50.02	50.019	50.375	58.045	62.084	59.11	55.428	53.22	53.514	45.7	44.086	31.672	30.674	26.759	23.772	23.933	24.215
Plant 27	18.147	13.384	11.658	11.499	12.134	12.144	11.162	10.992	10.771	11.487	11.458	14.011	15.062	16.012	16.165	17.249	16.786	16.786	16.222	16.072	13.065	12.788	12.644	12.599	10.851	11.423	11.23	19.164	38.94	45.874	51.296	55.214	55.882	57.848	56.757	59.31	64.545	62.446	57.056	54.288	54.714	49.955	45.659	35.882	33.666	32.078	29.121	29.729	35.709
Plant 28	-2.7532	-10.075	-12.068	-9.1253	-7.4339	-11.44	-10.994	-15.016	-8.9768	-8.8705	-8.6813	-6.3408	-4.6466	-1.4111	-1.3993	-1.3339	-1.3281	-3.0457	-6.726	-12.155	-12.036	-13.782	-13.536	-13.495	-10.974	-10.673	-9.1396	-4.5542	13.883	26.127	33.477	35.651	38.045	39.802	39.256	41.402	44.937	47.607	46.168	45.871	45.152	43.403	35.81	20.313	15.517	19.597	21.03	23.762	28.493
Plant 29	0.24646	-2.0771	-2.8308	-4.3239	-4.0477	-3.2922	-2.5482	-2.5499	-2.4936	1.4965	0.20446	5.1832	8.7466	8.9579	11.116	12.102	11.998	8.4723	2.5754	-1.0034	-3.9918	-0.94108	2.4301	1.2979	2.3324	-1.4545	-0.91305	7.5427	25.493	33.93	41.735	42.316	44.649	44.296	44.241	46.7	49.386	46.225	42.414	41.37	39.897	40.118	31.684	23.486	18.791	18.981	19.303	19.606	23.282
Plant 30	28.932	24.867	26.768	25.046	24.543	23.915	25.576	24.944	24.495	23.942	23.586	20.476	17.594	17.896	17.492	15.149	10.931	12.621	12.323	8.2582	6.2733	6.1787	6.2459	6.3219	4.572	5.3492	1.0694	1.9921	10.299	16.095	23.959	31.15	31.738	31.674	36.598	44.816	50.086	51.216	50.175	49.784	47.314	45.797	40.404	25.008	18.155	18.179	18.828	18.528	20.517
Plant 31	15.66	11.974	13.053	10.436	11.438	9.9877	10.182	9.9877	10.985	13.352	14.619	20.147	23.559	27.014	28.251	29.067	28.7	24.93	20.901	20.673	17.581	17.664	13.993	14.69	15.628	13.643	13.44	21.529	40.855	53.852	58.488	59.329	59.043	59.877	60.461	63.416	65.815	66.157	61.884	58.122	59.212	58.271	51.068	38.428	35.606	37.144	35.213	37.085	40.668
Plant 32	10.601	7.1098	6.9573	6.8189	8.2303	6.6031	7.1772	6.3632	8.8167	8.7368	8.5849	13.31	12.343	16.701	16.701	17.982	16.552	15.046	8.6024	8.522	7.0606	6.9555	7.7915	7.629	12.526	12.437	12.256	18.006	33.211	46.172	46.772	50.197	50.641	51.108	49.184	49.599	51.693	55.133	51.698	50.264	48.278	46.917	39.434	25.223	22.291	27.526	25.757	27.763	34.793
Plant 33	NaN	NaN	NaN	NaN	NaN	NaN	NaN	NaN	NaN	NaN	NaN	NaN	NaN	NaN	NaN	NaN	NaN	NaN	NaN	NaN	NaN	NaN	NaN	NaN	-1.1183	-6.4251	-6.4224	10.189	34.082	42.233	52.13	55.55	57.122	55.984	55.876	67.27	66.645	66.28	60.331	59.424	58.355	52.114	44.131	28.099	22.39	23.214	20.086	22.351	32.127
Plant 34	22.254	19.09	18.596	18.352	17.785	17.293	16.922	16.495	11.047	12.013	11.775	10.156	11.865	13.863	13.304	13.304	13.537	13.599	13.6	12.106	12.622	11.431	13.276	11.431	18.417	14.25	15.801	29.626	41.707	42.406	49.666	55.933	56.415	57.632	58.94	65.321	70.023	70.023	65.744	64.544	61.44	55.162	49.335	31.048	25.947	27.37	32.149	35.161	35.933
Plant 35	20.855	17.377	15.514	12.01	13.035	11.541	11.208	11.16	9.6525	10.743	11.775	15.582	18.463	21.761	18.922	22.485	21.329	18.7	14.129	10.301	7.3049	8.4175	7.8788	8.7105	6.7804	1.4939	5.2128	20.639	36.127	46.299	54.7	59.828	61.972	61.576	61.764	63.29	69.372	69.568	63.442	64.693	62.141	58.574	50.227	30.72	25.971	26.715	26.621	26.794	31.849
Plant 36	NaN	NaN	NaN	NaN	NaN	NaN	NaN	NaN	NaN	NaN	NaN	NaN	NaN	NaN	NaN	NaN	NaN	NaN	NaN	NaN	NaN	NaN	NaN	NaN	4.9334	4.9019	3.7198	14.048	35.195	46.103	50.867	54.133	56.835	55.654	56.012	65.799	66.496	65.254	56.568	56.984	56.984	52.604	45.934	31.379	24.9	25.168	24.072	24.3	29.338
Plant 37	18.781	16.009	10.654	9.2671	9.1018	8.9751	9.769	9.1195	8.5566	9.509	10.244	16.644	18.175	20.639	21.706	25.695	25.433	21.797	17.087	14.68	14.586	15.064	11.992	12.823	17.296	17.192	17.041	24.53	41.629	50.624	54.657	58.004	58.259	57.6	56.919	60.387	61.452	61.418	56.769	54.284	55.191	50.533	46.021	31.196	26.21	28.638	28.078	31.67	35.593
Plant 38	6.682	4.5201	5.4095	4.3337	6.2347	14.128	14.892	20.571	20.433	20.96	21.697	27.041	24.535	27.587	23.881	23.95	25.617	20.941	16.996	12.509	5.3904	5.2981	5.9006	5.1252	6.9029	6.7713	5.9574	7.7199	21.915	32.001	39.641	44.282	46.506	47.163	47.307	49.86	52.522	50.882	47.931	42.303	46.611	40.643	37.88	27.988	22.652	21.063	19.572	19.789	25.25
Plant 39	-3.9731	-3.9632	-3.7985	-3.7468	-4.7959	-4.6928	-3.7482	-3.6476	-4.6102	-1.7435	-0.79822	5.743	5.6635	11.831	12.445	10.679	12.38	7.1085	4.4874	1.857	1.8271	2.6099	0.11637	0.11391	4.0191	2.451	2.4094	5.5444	26.681	36.43	41.763	42.443	43.319	44.333	43.843	50.804	51.721	50.964	46.263	45.201	42.588	43.334	33.97	25.337	24.726	25.218	19.88	19.779	24.247
Plant 40	10.896	6.8195	7.8199	6.5549	7.526	8.6965	9.7525	9.7311	10.275	9.6016	13.78	17.771	20.069	22.565	22.361	25.103	24.738	21.284	15.639	13.306	12.093	12.823	10.676	10.879	NaN	NaN	NaN	NaN	NaN	NaN	NaN	NaN	NaN	NaN	NaN	NaN	NaN	NaN	NaN	NaN	NaN	NaN	NaN	NaN	NaN	NaN	NaN	NaN	NaN
Plant 41	2.8894	1.5324	2.8348	1.5005	2.7644	2.7446	2.7462	2.7064	1.4303	2.6516	3.7432	3.7241	4.9368	8.3831	6.035	8.1656	8.2038	3.5761	1.8794	0.15299	0.68741	1.2208	3.2238	0.13936	1.2147	0.14138	0.13832	10.697	31.669	44.126	51.35	54.765	52.176	52.542	52.849	61.352	68.961	68.204	62.061	61.677	57.213	55.953	46.512	29.085	25.987	30.993	27.685	29.429	34.085
Plant 42	11.613	10.455	11.008	11.448	11.341	11.155	11.22	12.139	11.937	13.009	14.051	20.593	22.513	24.326	23.823	23.885	23.743	19.942	16.691	11.843	7.1457	8.0903	6.8644	7.7533	9.4643	5.3867	8.0253	17.178	35.988	44.776	51.522	53.519	50.912	51.182	50.04	58.996	65.621	64.033	57.227	52.406	52.503	49.687	44.047	26.484	21.868	25.23	22.506	22.671	29.373
Plant 43	10.682	10.561	10.422	7.486	8.532	7.1459	8.2488	8.1818	8.0446	9.1196	10.11	11.118	12.42	11.869	12.36	12.082	11.375	9.5704	6.6189	5.966	4.7846	5.7788	5.7198	5.6077	0.16153	0.15807	-0.90585	5.308	26.11	38.579	42.781	43.844	45.876	47.254	47.3	52.461	53.417	51.521	46.309	46.509	48.646	41.616	36.916	24.133	21.545	22.007	21.852	22.788	27.167
Plant 44	7.1328	6.107	6.026	6.8608	6.8678	6.8429	7.3178	6.7219	6.6009	6.5036	6.5721	7.5402	7.5489	8.4801	10.083	10.1	11.056	8.1384	8.0618	7.0217	7.7861	7.7636	7.7041	7.6296	10.431	6.697	7.3774	15.482	35.101	44.671	50.046	54.127	52.325	52.212	52.822	59.261	62.193	60.1	51.32	47.03	47.173	41.662	36.6	26.61	20.394	28.237	24.657	28.401	34.181
Plant 45	NaN	NaN	NaN	NaN	NaN	NaN	NaN	NaN	NaN	NaN	NaN	NaN	NaN	NaN	NaN	NaN	NaN	NaN	NaN	NaN	NaN	NaN	NaN	NaN	9.5798	5.803	6.0337	16.794	28.739	39.037	45.326	49.4	51.618	52.554	53.258	58.321	59.181	58.803	53.913	54.572	48.067	43.696	36.791	31.63	31.28	31.481	31.911	32.502	36.445
[truncated: 49 more columns]

## Sheet: Fig3A
Figure 3A
Replicate	Genotype	Wounding treatment	Light treatment	Leaf angle (°)	Petiole length (cm)
1	Col-0	Wounded	Sun	11.195	0.7589
1	Col-0	Unwounded	Sun	23.273	0.6874
1	Col-0	Wounded	Sun	-4.434	0.3981
1	Col-0	Unwounded	Sun	27.245	0.98
1	Col-0	Unwounded	Sun	21.472	1.0549
1	Col-0	Wounded	Sun	-13.023	0.6874
1	Col-0	Unwounded	Sun	28.803	0.9154
1	Col-0	Wounded	Sun	7.415	0.7296
1	Col-0	Unwounded	Sun	36.903	1.0622
1	Col-0	Unwounded	Sun	41.857	1.2065
1	Col-0	Unwounded	Sun	38.799	0.9565
1	Col-0	Wounded	Sun	8.64	0.6038
1	Col-0	Unwounded	Sun	45.111	1.02
1	Col-0	Wounded	Sun	0.167	0.8501
1	Col-0	Wounded	Sun	8.249	0.6778
1	Col-0	Unwounded	Sun	27.419	0.8124
1	Col-0	Wounded	Sun	0	0.5354
1	Col-0	Unwounded	Sun	40.583	1.0678
1	Col-0	Wounded	Sun	-3.142	0.4101
1	Col-0	Wounded	Sun	14.705	0.6167
1	Col-0	Wounded	Shade	27.527	1.1255
1	Col-0	Unwounded	Shade	48.122	1.4071
1	Col-0	Wounded	Shade	42.65	0.7975
1	Col-0	Unwounded	Shade	46.591	1.0076
1	Col-0	Unwounded	Shade	51.51	1.359
1	Col-0	Wounded	Shade	31.07	1.0839
1	Col-0	Unwounded	Shade	49.703	1.2705
1	Col-0	Wounded	Shade	44.21	1.2102
1	Col-0	Unwounded	Shade	51.794	1.3078
1	Col-0	Unwounded	Shade	46.718	1.4082
1	Col-0	Unwounded	Shade	44.326	1.558
1	Col-0	Wounded	Shade	35.316	0.9785
1	Col-0	Unwounded	Shade	46.235	1.2025
1	Col-0	Wounded	Shade	21.339	1.1091
1	Col-0	Wounded	Shade	37.31	1.186
1	Col-0	Unwounded	Shade	42.51	1.5724
1	Col-0	Wounded	Shade	38.131	1.1687
1	Col-0	Unwounded	Shade	37.388	1.584
1	Col-0	Wounded	Shade	35.322	1.2615
1	Col-0	Wounded	Shade	39.745	1.2345
1	pks2pks4	Wounded	Sun	3.219	0.597
1	pks2pks4	Wounded	Sun	-6.365	0.5432
1	pks2pks4	Wounded	Sun	-10.609	0.706
1	pks2pks4	Unwounded	Sun	26.079	0.709
1	pks2pks4	Wounded	Sun	5.421	0.6083
1	pks2pks4	Unwounded	Sun	30.337	1.0273
1	pks2pks4	Unwounded	Sun	14.46	0.9579
1	pks2pks4	Wounded	Sun	-0.627	0.5843
1	pks2pks4	Unwounded	Sun	31.244	0.966
1	pks2pks4	Wounded	Sun	-0.432	0.5529
1	pks2pks4	Unwounded	Sun	39.396	0.8044
1	pks2pks4	Unwounded	Sun	28.301	0.9757
1	pks2pks4	Unwounded	Sun	36.981	0.8509
1	pks2pks4	Wounded	Sun	-14.132	0.5041
1	pks2pks4	Unwounded	Sun	25.226	0.8968
1	pks2pks4	Wounded	Sun	5.234	0.5671
1	pks2pks4	Wounded	Sun	6.698	0.7207
1	pks2pks4	Unwounded	Sun	29.017	0.7505
1	pks2pks4	Wounded	Sun	-10.022	0.5
1	pks2pks4	Unwounded	Sun	36.802	1.0166
1	pks2pks4	Wounded	Shade	25.835	1.0163
1	pks2pks4	Wounded	Shade	8.835	0.881
1	pks2pks4	Wounded	Shade	12.182	1.0782
1	pks2pks4	Unwounded	Shade	44.014	1.1889
1	pks2pks4	Wounded	Shade	20.147	0.8088
1	pks2pks4	Unwounded	Shade	38.724	1.2039
1	pks2pks4	Unwounded	Shade	24.171	0.9925
1	pks2pks4	Wounded	Shade	28.476	0.9486
1	pks2pks4	Unwounded	Shade	31.368	1.3973
1	pks2pks4	Wounded	Shade	12.152	0.9552
1	pks2pks4	Unwounded	Shade	40.663	1.1356
1	pks2pks4	Unwounded	Shade	51.143	1.1912
1	pks2pks4	Unwounded	Shade	40.641	1.0496
1	pks2pks4	Wounded	Shade	32.759	1.0964
1	pks2pks4	Unwounded	Shade	35.401	1.4319
1	pks2pks4	Wounded	Shade	26.09	1.1715
1	pks2pks4	Wounded	Shade	33.158	0.9779
1	pks2pks4	Unwounded	Shade	34.992	1.2361
1	pks2pks4	Wounded	Shade	20.414	0.9411
1	pks2pks4	Unwounded	Shade	35.066	1.3678
2	Col-0	Wounded	Sun	16.858	0.3941
2	Col-0	Unwounded	Sun	32.932	0.5643
2	Col-0	Wounded	Sun	-11.575	0.2815
2	Col-0	Unwounded	Sun	26.768	0.7689
2	Col-0	Unwounded	Sun	23.499	0.8304
2	Col-0	Wounded	Sun	12.953	0.3628
2	Col-0	Unwounded	Sun	19.051	0.6188
2	Col-0	Wounded	Sun	5.548	0.4258
2	Col-0	Unwounded	Sun	34.778	0.9348
2	Col-0	Unwounded	Sun	34.261	0.9003
2	Col-0	Unwounded	Sun	32.221	0.8076
2	Col-0	Wounded	Sun	-7.038	0.3998
2	Col-0	Unwounded	Sun	20.642	0.6801
2	Col-0	Wounded	Sun	7.958	0.5283
2	Col-0	Wounded	Sun	10.784	0.377
2	Col-0	Unwounded	Sun	35.942	0.5157
2	Col-0	Wounded	Sun	1.081	0.5198
2	Col-0	Unwounded	Sun	36.649	0.7871
2	Col-0	Wounded	Sun	13.707	0.7215
2	Col-0	Wounded	Sun	5.763	0.5227
2	Col-0	Wounded	Shade	41.082	0.807
2	Col-0	Unwounded	Shade	40.931	1.4183
2	Col-0	Wounded	Shade	42.689	0.9654
2	Col-0	Unwounded	Shade	56.739	0.944
2	Col-0	Unwounded	Shade	61.543	1.2551
2	Col-0	Wounded	Shade	37.844	0.7299
2	Col-0	Unwounded	Shade	38.709	1.0636
2	Col-0	Wounded	Shade	26.711	0.9089
2	Col-0	Unwounded	Shade	48.652	1.2067
2	Col-0	Unwounded	Shade	66.75	1.184
2	Col-0	Unwounded	Shade	69.254	1.2683
2	Col-0	Wounded	Shade	23.962	1.1188
2	Col-0	Unwounded	Shade	58.69	0.9032
2	Col-0	Wounded	Shade	43.531	0.7623
2	Col-0	Wounded	Shade	38.758	0.6816
2	Col-0	Unwounded	Shade	47.726	1.18
2	Col-0	Wounded	Shade	48.633	0.762
2	Col-0	Unwounded	Shade	54.782	1.3495
2	Col-0	Wounded	Shade	42.365	0.929
2	Col-0	Wounded	Shade	33.304	0.9304
2	pks2pks4	Wounded	Sun	-7.595	0.3433
2	pks2pks4	Wounded	Sun	-0.387	0.4716
2	pks2pks4	Wounded	Sun	-4.724	0.501
2	pks2pks4	Unwounded	Sun	28.936	0.6028
2	pks2pks4	Wounded	Sun	-5.572	0.2221
2	pks2pks4	Unwounded	Sun	20.908	0.6551
2	pks2pks4	Unwounded	Sun	14.668	0.665
2	pks2pks4	Wounded	Sun	-8.673	0.3286
2	pks2pks4	Unwounded	Sun	26.061	0.6835
2	pks2pks4	Wounded	Sun	-2.637	0.5928
2	pks2pks4	Unwounded	Sun	27.774	0.6522
2	pks2pks4	Unwounded	Sun	26.348	0.8763
2	pks2pks4	Unwounded	Sun	38.928	0.8944
2	pks2pks4	Wounded	Sun	-1.386	0.4858
2	pks2pks4	Unwounded	Sun	23.569	0.7774
2	pks2pks4	Wounded	Sun	-3.27	0.5905
2	pks2pks4	Wounded	Sun	-1.79	0.4796
2	pks2pks4	Unwounded	Sun	34.647	0.7978
2	pks2pks4	Wounded	Sun	-1.637	0.5382
2	pks2pks4	Unwounded	Sun	33.521	0.9782
2	pks2pks4	Wounded	Shade	33.111	0.6646
2	pks2pks4	Wounded	Shade	16.054	0.7272
2	pks2pks4	Wounded	Shade	32.535	0.762
2	pks2pks4	Unwounded	Shade	61.47	1.0203
2	pks2pks4	Wounded	Shade	15.422	0.7113
2	pks2pks4	Unwounded	Shade	45.56	1.3775
2	pks2pks4	Unwounded	Shade	58.968	1.2061
2	pks2pks4	Wounded	Shade	34.058	1.0164
2	pks2pks4	Unwounded	Shade	60.35	0.8926
2	pks2pks4	Wounded	Shade	15.213	0.8281
2	pks2pks4	Unwounded	Shade	39.019	1.3379
2	pks2pks4	Unwounded	Shade	52.381	1.2424
2	pks2pks4	Unwounded	Shade	57.407	1.2537
2	pks2pks4	Wounded	Shade	14.876	0.8819
2	pks2pks4	Unwounded	Shade	43.386	1.4149
2	pks2pks4	Wounded	Shade	45.591	0.9452
2	pks2pks4	Wounded	Shade	31.626	1.0874
2	pks2pks4	Unwounded	Shade	47.987	0.8944
2	pks2pks4	Wounded	Shade	18.078	0.763
2	pks2pks4	Unwounded	Shade	47.328	1.2347
3	Col-0	Wounded	Sun	15.616	0.778
3	Col-0	Unwounded	Sun	33.21	0.8527
3	Col-0	Wounded	Sun	12.005	0.6019
3	Col-0	Unwounded	Sun	32.949	1.1959
3	Col-0	Unwounded	Sun	37.097	1.0792
3	Col-0	Wounded	Sun	1.865	0.8019
3	Col-0	Unwounded	Sun	41.397	1.2035
3	Col-0	Wounded	Sun	1.447	0.6131
3	Col-0	Unwounded	Sun	30.428	1.4054
3	Col-0	Unwounded	Sun	37.772	1.3286
3	Col-0	Unwounded	Sun	50.161	1.0481
3	Col-0	Wounded	Sun	17.281	0.8087
3	Col-0	Unwounded	Sun	38.29	1.2333
3	Col-0	Wounded	Sun	15.43	0.8786
3	Col-0	Wounded	Sun	17.128	0.5905
3	Col-0	Unwounded	Sun	39.775	1.0344
3	Col-0	Wounded	Sun	18.593	0.834
3	Col-0	Unwounded	Sun	40.101	1.0509
3	Col-0	Wounded	Sun	13.36	0.5173
3	Col-0	Wounded	Sun	3.991	0.5903
3	Col-0	Wounded	Shade	41.634	1.1841
3	Col-0	Unwounded	Shade	43.063	1.701
3	Col-0	Wounded	Shade	41.411	1.127
3	Col-0	Unwounded	Shade	53.796	1.8228
3	Col-0	Unwounded	Shade	62.071	1.7075
3	Col-0	Wounded	Shade	49.374	0.8717
3	Col-0	Unwounded	Shade	59.607	1.3185
3	Col-0	Wounded	Shade	45.327	1.1739
3	Col-0	Unwounded	Shade	54	1.6003
3	Col-0	Unwounded	Shade	47.701	1.5595
3	Col-0	Unwounded	Shade	48.991	1.4961
3	Col-0	Wounded	Shade	46.064	0.9137
3	Col-0	Unwounded	Shade	38.597	1.6007
3	Col-0	Wounded	Shade	51.34	1.1379
3	Col-0	Wounded	Shade	56.101	0.9158
3	Col-0	Unwounded	Shade	47.62	1.6542
3	Col-0	Wounded	Shade	42.029	1.2288
3	Col-0	Unwounded	Shade	53.041	1.6648
3	Col-0	Wounded	Shade	40.982	1.1555
3	Col-0	Wounded	Shade	51.616	1.1449
3	pks2pks4	Unwounded	Sun	54.811	0.7626
3	pks2pks4	Wounded	Sun	-8.085	0.5376
3	pks2pks4	Unwounded	Sun	29.745	0.7972
3	pks2pks4	Wounded	Sun	1.54	0.597
3	pks2pks4	Unwounded	Sun	36.915	1.1419
3	pks2pks4	Unwounded	Sun	30.014	0.8934
3	pks2pks4	Wounded	Sun	3.234	0.6462
3	pks2pks4	Unwounded	Sun	26.781	1.0674
3	pks2pks4	Wounded	Sun	-9.324	0.8268
3	pks2pks4	Unwounded	Sun	32.221	1.1316
3	pks2pks4	Unwounded	Sun	36.316	1.3139
3	pks2pks4	Wounded	Sun	2.862	0.8722
3	pks2pks4	Unwounded	Sun	13.337	1.1672
3	pks2pks4	Wounded	Sun	-0.268	0.5807
3	pks2pks4	Wounded	Sun	8.039	0.6138
3	pks2pks4	Wounded	Sun	6.17	0.6526
3	pks2pks4	Unwounded	Sun	34.37	0.8693
3	pks2pks4	Wounded	Sun	-9.405	0.5226
3	pks2pks4	Unwounded	Sun	19.828	0.9326
3	pks2pks4	Wounded	Sun	3.296	0.5952
3	pks2pks4	Unwounded	Shade	40.554	1.5415
3	pks2pks4	Wounded	Shade	34.658	0.9747
3	pks2pks4	Unwounded	Shade	63.31	1.4225
3	pks2pks4	Wounded	Shade	51.94	1.1223
3	pks2pks4	Unwounded	Shade	34.906	1.6198
3	pks2pks4	Unwounded	Shade	32.872	1.4628
3	pks2pks4	Wounded	Shade	37.258	1.1619
3	pks2pks4	Unwounded	Shade	51.28	1.3312
3	pks2pks4	Wounded	Shade	38.309	1.0387
3	pks2pks4	Unwounded	Shade	38.266	1.5434
3	pks2pks4	Unwounded	Shade	31.713	1.3866
3	pks2pks4	Wounded	Shade	37.771	1.0227
3	pks2pks4	Unwounded	Shade	53.422	1.3697
3	pks2pks4	Wounded	Shade	31.592	1.1813
3	pks2pks4	Wounded	Shade	48.913	1.0231
3	pks2pks4	Wounded	Shade	44.633	1.2616
3	pks2pks4	Unwounded	Shade	53.13	1.3857
3	pks2pks4	Wounded	Shade	36.651	1.0633
3	pks2pks4	Unwounded	Shade	47.454	1.6978
3	pks2pks4	Wounded	Shade	39.908	1.0161

## Sheet: Fig3B
Figure 3B
Replicate	Genotype	Wounding treatment	Light treatment	Petiole angle (°)	Petiole length (cm)
1	Col-0	Wounded	Sun	5.356	0.4786
1	Col-0	Unwounded	Sun	38.811	0.7981
1	Col-0	Wounded	Sun	9.593	0.6478
1	Col-0	Unwounded	Sun	33.835	0.7359
1	Col-0	Unwounded	Sun	34.129	0.7987
1	Col-0	Wounded	Sun	4.667	0.5588
1	Col-0	Unwounded	Sun	39.174	0.8775
1	Col-0	Wounded	Sun	0	0.5296
1	Col-0	Unwounded	Sun	33.247	0.8001
1	Col-0	Wounded	Sun	20.709	0.5927
1	Col-0	Unwounded	Sun	41.285	0.8804
1	Col-0	Wounded	Sun	14.931	0.4922
1	Col-0	Wounded	Sun	14.621	0.5857
1	Col-0	Unwounded	Sun	43.798	0.8383
1	Col-0	Wounded	Sun	22.751	0.5498
1	Col-0	Unwounded	Sun	25.378	0.8945
1	Col-0	Wounded	Sun	2.386	0.5081
1	Col-0	Unwounded	Sun	18.616	0.9334
1	Col-0	Wounded	Sun	8.194	0.6225
1	Col-0	Unwounded	Sun	23.86	0.9912
1	Col-0	Wounded	Shade	45.9	0.9453
1	Col-0	Unwounded	Shade	67.996	1.2517
1	Col-0	Wounded	Shade	45.895	0.952
1	Col-0	Unwounded	Shade	67.891	1.2595
1	Col-0	Unwounded	Shade	65.714	0.9653
1	Col-0	Wounded	Shade	54.605	0.7885
1	Col-0	Unwounded	Shade	54.293	1.2994
1	Col-0	Wounded	Shade	61.113	0.8848
1	Col-0	Unwounded	Shade	56.753	1.3302
1	Col-0	Wounded	Shade	50.993	1.1188
1	Col-0	Unwounded	Shade	52.496	1.4738
1	Col-0	Wounded	Shade	56.182	0.9335
1	Col-0	Wounded	Shade	55.061	0.9789
1	Col-0	Unwounded	Shade	51.746	1.3677
1	Col-0	Wounded	Shade	55.465	1.0687
1	Col-0	Unwounded	Shade	62.676	1.4494
1	Col-0	Wounded	Shade	56.547	1.0979
1	Col-0	Unwounded	Shade	51.71	1.2026
1	Col-0	Wounded	Shade	46.262	1.1763
1	Col-0	Unwounded	Shade	69.353	1.4029
1	pks1234	Unwounded	Sun	2.626	0.3758
1	pks1234	Wounded	Sun	4.399	0.4325
1	pks1234	Unwounded	Sun	22.249	0.6232
1	pks1234	Wounded	Sun	-3.094	0.2673
1	pks1234	Unwounded	Sun	17.403	0.5839
1	pks1234	Wounded	Sun	5.528	0.2919
1	pks1234	Unwounded	Sun	21.194	0.5575
1	pks1234	Wounded	Sun	2.726	0.2972
1	pks1234	Unwounded	Sun	24.087	0.6491
1	pks1234	Wounded	Sun	11.689	0.4521
1	pks1234	Unwounded	Sun	35.059	0.6968
1	pks1234	Wounded	Sun	16.113	0.365
1	pks1234	Wounded	Sun	14.534	0.327
1	pks1234	Wounded	Sun	8.531	0.2667
1	pks1234	Unwounded	Sun	15.945	0.4036
1	pks1234	Unwounded	Sun	21.689	0.6904
1	pks1234	Wounded	Sun	13.392	0.439
1	pks1234	Unwounded	Sun	29.932	0.6063
1	pks1234	Wounded	Sun	8.509	0.4862
1	pks1234	Unwounded	Shade	12.947	0.7282
1	pks1234	Wounded	Shade	19.29	0.6396
1	pks1234	Unwounded	Shade	66.092	0.8849
1	pks1234	Wounded	Shade	33.69	0.5868
1	pks1234	Unwounded	Shade	42.709	0.7452
1	pks1234	Wounded	Shade	3.18	0.5695
1	pks1234	Unwounded	Shade	44.549	1.069
1	pks1234	Wounded	Shade	27.734	0.6437
1	pks1234	Unwounded	Shade	51.992	0.8892
1	pks1234	Wounded	Shade	0	0.4955
1	pks1234	Unwounded	Shade	61.137	0.9062
1	pks1234	Wounded	Shade	8.584	0.5969
1	pks1234	Wounded	Shade	45.69	0.6861
1	pks1234	Unwounded	Shade	57.236	0.815
1	pks1234	Wounded	Shade	24.444	0.5198
1	pks1234	Unwounded	Shade	51.968	0.8558
1	pks1234	Unwounded	Shade	49.932	0.8776
1	pks1234	Wounded	Shade	22.249	0.7141
1	pks1234	Unwounded	Shade	54.028	0.8763
1	pks1234	Wounded	Shade	24.905	0.6778
2	Col-0	Wounded	Sun	13.829	0.4024
2	Col-0	Unwounded	Sun	24.015	0.7155
2	Col-0	Wounded	Sun	10.981	0.4279
2	Col-0	Unwounded	Sun	38.066	0.5678
2	Col-0	Unwounded	Sun	25.514	0.8407
2	Col-0	Wounded	Sun	11.182	0.5255
2	Col-0	Unwounded	Sun	34.479	0.7756
2	Col-0	Wounded	Sun	10.192	0.4143
2	Col-0	Unwounded	Sun	35.767	0.8393
2	Col-0	Wounded	Sun	15.945	0.4971
2	Col-0	Unwounded	Sun	32.869	0.7309
2	Col-0	Wounded	Sun	17.956	0.6309
2	Col-0	Wounded	Sun	10.376	0.5503
2	Col-0	Unwounded	Sun	35.855	0.885
2	Col-0	Wounded	Sun	9.058	0.6026
2	Col-0	Unwounded	Sun	38.254	0.7294
2	Col-0	Wounded	Sun	13.707	0.5731
2	Col-0	Unwounded	Sun	32.296	0.8225
2	Col-0	Wounded	Sun	16.02	0.4806
2	Col-0	Unwounded	Sun	34.418	0.8808
2	Col-0	Wounded	Shade	45	0.8663
2	Col-0	Unwounded	Shade	60.736	1.0719
2	Col-0	Wounded	Shade	60.313	0.7879
2	Col-0	Unwounded	Shade	53.358	1.2561
2	Col-0	Unwounded	Shade	46.618	1.3315
2	Col-0	Wounded	Shade	46.931	0.9714
2	Col-0	Unwounded	Shade	59.237	1.2466
2	Col-0	Wounded	Shade	59.783	0.8299
2	Col-0	Unwounded	Shade	60.66	1.2503
2	Col-0	Wounded	Shade	54.884	0.9914
2	Col-0	Unwounded	Shade	54.605	1.2464
2	Col-0	Wounded	Shade	53.057	0.9014
2	Col-0	Wounded	Shade	55.954	0.8519
2	Col-0	Unwounded	Shade	56.407	1.1799
2	Col-0	Wounded	Shade	55.934	0.9867
2	Col-0	Unwounded	Shade	68.199	1.3293
2	Col-0	Wounded	Shade	46.893	1.0645
2	Col-0	Unwounded	Shade	50.688	1.3757
2	Col-0	Wounded	Shade	50.511	0.9842
2	Col-0	Unwounded	Shade	63.435	1.2026
2	pks1234	Unwounded	Sun	8.881	0.4601
2	pks1234	Wounded	Sun	-4.17	0.2752
2	pks1234	Unwounded	Sun	18.591	0.4875
2	pks1234	Wounded	Sun	-6.009	0.1786
2	pks1234	Unwounded	Sun	17.057	0.567
2	pks1234	Wounded	Sun	-15.362	0.2641
2	pks1234	Unwounded	Sun	30.069	0.4419
2	pks1234	Wounded	Sun	17.354	0.3854
2	pks1234	Unwounded	Sun	8.344	0.5264
2	pks1234	Wounded	Sun	-4.803	0.3787
2	pks1234	Unwounded	Sun	24.476	0.5307
2	pks1234	Wounded	Sun	3.814	0.352
2	pks1234	Wounded	Sun	-5.782	0.2553
2	pks1234	Unwounded	Sun	25.408	0.5929
2	pks1234	Wounded	Sun	26.147	0.2032
2	pks1234	Unwounded	Sun	34.509	0.4976
2	pks1234	Unwounded	Sun	25.866	0.4082
2	pks1234	Wounded	Sun	-9.019	0.3703
2	pks1234	Unwounded	Sun	29.859	0.5888
2	pks1234	Wounded	Sun	14.931	0.2846
2	pks1234	Unwounded	Shade	58.637	0.7233
2	pks1234	Wounded	Shade	20.695	0.525
2	pks1234	Unwounded	Shade	53.973	0.7943
2	pks1234	Wounded	Shade	21.701	0.5976
2	pks1234	Unwounded	Shade	56.31	0.7257
2	pks1234	Wounded	Shade	10.376	0.5756
2	pks1234	Unwounded	Shade	54.648	1.0273
2	pks1234	Wounded	Shade	36.682	0.6564
2	pks1234	Unwounded	Shade	39.979	0.6616
2	pks1234	Wounded	Shade	16.557	0.5979
2	pks1234	Unwounded	Shade	48.453	0.7003
2	pks1234	Wounded	Shade	5.477	0.5663
2	pks1234	Wounded	Shade	25.907	0.5986
2	pks1234	Unwounded	Shade	56.427	0.822
2	pks1234	Wounded	Shade	11.47	0.5134
2	pks1234	Unwounded	Shade	53.21	0.8569
2	pks1234	Unwounded	Shade	56.592	1.0575
2	pks1234	Wounded	Shade	11.427	0.6387
2	pks1234	Unwounded	Shade	59.222	0.815
2	pks1234	Wounded	Shade	26.87	0.5334

## Sheet: Fig3C
Figure 3C
Replicate	Genotype	Wounding treatment	Light treatment	Leaf angle (°)	Petiole length (cm)
1	Col-0	Wounded	Sun	0.271	0.8006
1	Col-0	Unwounded	Sun	30.818	1.0476
1	Col-0	Unwounded	Sun	23.555	0.9634
1	Col-0	Wounded	Sun	1.256	0.8005
1	Col-0	Unwounded	Sun	20.967	1.215
1	Col-0	Unwounded	Sun	45.092	0.9971
1	Col-0	Wounded	Sun	-6.929	0.7747
1	Col-0	Wounded	Sun	15.127	0.8312
1	Col-0	Unwounded	Sun	27.744	0.8275
1	Col-0	Wounded	Sun	-4.779	0.4949
1	Col-0	Wounded	Sun	12.128	0.722
1	Col-0	Unwounded	Sun	18.833	1.0456
1	Col-0	Unwounded	Sun	38.106	1.0035
1	Col-0	Wounded	Sun	5.215	0.9318
1	Col-0	Unwounded	Sun	36.793	0.8877
1	Col-0	Unwounded	Sun	24.803	1.0121
1	Col-0	Wounded	Sun	3.966	0.9415
1	Col-0	Wounded	Sun	2.984	0.8637
1	Col-0	Unwounded	Sun	39.555	1.022
1	Col-0	Wounded	Sun	-7.703	0.7122
1	Col-0	Wounded	Shade	31.769	1.2387
1	Col-0	Unwounded	Shade	45.567	1.3759
1	Col-0	Unwounded	Shade	51.555	1.6131
1	Col-0	Wounded	Shade	24.205	1.3258
1	Col-0	Unwounded	Shade	24.979	1.2394
1	Col-0	Unwounded	Shade	42.211	1.6088
1	Col-0	Wounded	Shade	41.757	1.2157
1	Col-0	Wounded	Shade	35.007	1.0481
1	Col-0	Unwounded	Shade	39.806	1.4363
1	Col-0	Wounded	Shade	28.486	0.7964
1	Col-0	Wounded	Shade	18.894	1.0782
1	Col-0	Unwounded	Shade	53.032	1.2821
1	Col-0	Unwounded	Shade	50.233	1.344
1	Col-0	Wounded	Shade	46.046	1.1873
1	Col-0	Unwounded	Shade	29.139	1.6713
1	Col-0	Unwounded	Shade	54.316	1.4968
1	Col-0	Wounded	Shade	46.859	1.2025
1	Col-0	Wounded	Shade	51.366	1.088
1	Col-0	Unwounded	Shade	45.912	1.5078
1	Col-0	Wounded	Shade	29.202	1.1146
1	PKS2OE	Unwounded	Sun	37.865	1.0944
1	PKS2OE	Wounded	Sun	18.606	0.8514
1	PKS2OE	Unwounded	Sun	45.501	1.0893
1	PKS2OE	Wounded	Sun	24.392	0.9859
1	PKS2OE	Unwounded	Sun	41.47	1.1517
1	PKS2OE	Unwounded	Sun	52.042	1.1664
1	PKS2OE	Wounded	Sun	11	0.5744
1	PKS2OE	Wounded	Sun	22.395	0.8091
1	PKS2OE	Unwounded	Sun	30.083	1.3391
1	PKS2OE	Wounded	Sun	22.514	0.6395
1	PKS2OE	Unwounded	Sun	33.488	1.0827
1	PKS2OE	Wounded	Sun	7.505	0.9869
1	PKS2OE	Unwounded	Sun	49.571	1.345
1	PKS2OE	Wounded	Sun	24.668	0.8582
1	PKS2OE	Unwounded	Sun	60.823	1.2197
1	PKS2OE	Unwounded	Sun	53.23	1.4214
1	PKS2OE	Wounded	Sun	36.894	0.8758
1	PKS2OE	Wounded	Sun	15.764	0.8328
1	PKS2OE	Unwounded	Sun	41.089	0.9898
1	PKS2OE	Wounded	Sun	20.006	0.771
1	PKS2OE	Unwounded	Shade	46.509	1.7235
1	PKS2OE	Wounded	Shade	36.154	1.2601
1	PKS2OE	Unwounded	Shade	49.556	1.5643
1	PKS2OE	Wounded	Shade	34.475	1.2229
1	PKS2OE	Unwounded	Shade	46.073	1.5567
1	PKS2OE	Unwounded	Shade	53.792	1.6449
1	PKS2OE	Wounded	Shade	39.71	1.1358
1	PKS2OE	Wounded	Shade	38.421	1.2553
1	PKS2OE	Unwounded	Shade	49.122	1.4161
1	PKS2OE	Wounded	Shade	34.968	1.1552
1	PKS2OE	Unwounded	Shade	45.816	1.4524
1	PKS2OE	Wounded	Shade	37.248	1.2324
1	PKS2OE	Unwounded	Shade	62.336	1.626
1	PKS2OE	Wounded	Shade	37.74	1.0723
1	PKS2OE	Unwounded	Shade	50.736	1.722
1	PKS2OE	Unwounded	Shade	51.657	1.5177
1	PKS2OE	Wounded	Shade	45.668	1.105
1	PKS2OE	Wounded	Shade	48.377	1.2012
1	PKS2OE	Unwounded	Shade	44.148	1.6586
1	PKS2OE	Wounded	Shade	46.312	1.2337
1	PKS4OE	Wounded	Sun	42.059	0.6479
1	PKS4OE	Wounded	Sun	33.612	0.7419
1	PKS4OE	Unwounded	Sun	49.092	0.9218
1	PKS4OE	Unwounded	Sun	49.681	1.1633
1	PKS4OE	Wounded	Sun	39.941	0.7865
1	PKS4OE	Unwounded	Sun	50.542	1.2385
1	PKS4OE	Unwounded	Sun	52.686	0.9611
1	PKS4OE	Wounded	Sun	50.837	0.6253
1	PKS4OE	Wounded	Sun	29.607	0.6926
1	PKS4OE	Unwounded	Sun	42.951	1.0753
1	PKS4OE	Wounded	Sun	51.896	0.7346
1	PKS4OE	Wounded	Sun	49.068	0.8896
1	PKS4OE	Unwounded	Sun	58.629	1.0814
1	PKS4OE	Unwounded	Sun	58.28	0.9591
1	PKS4OE	Wounded	Sun	39.28	0.8292
1	PKS4OE	Unwounded	Sun	58.682	0.9252
1	PKS4OE	Unwounded	Sun	61.69	1.0689
1	PKS4OE	Wounded	Sun	46.696	0.894
1	PKS4OE	Wounded	Sun	33.642	0.5638
1	PKS4OE	Unwounded	Sun	56.825	1.1059
1	PKS4OE	Wounded	Shade	38.263	1.1993
1	PKS4OE	Wounded	Shade	49.454	1.2141
1	PKS4OE	Unwounded	Shade	37.279	1.191
1	PKS4OE	Unwounded	Shade	49.672	1.5599
1	PKS4OE	Wounded	Shade	53.594	1.1534
1	PKS4OE	Unwounded	Shade	58.008	1.5002
1	PKS4OE	Unwounded	Shade	44.335	1.1352
1	PKS4OE	Wounded	Shade	55.521	1.0302
1	PKS4OE	Wounded	Shade	54.368	1.0082
1	PKS4OE	Unwounded	Shade	43.79	1.072
1	PKS4OE	Wounded	Shade	48.424	1.0763
1	PKS4OE	Wounded	Shade	54.293	1.2196
1	PKS4OE	Unwounded	Shade	50.533	1.4207
1	PKS4OE	Unwounded	Shade	49.736	1.3293
1	PKS4OE	Wounded	Shade	42.173	0.9748
1	PKS4OE	Unwounded	Shade	48.608	1.2501
1	PKS4OE	Unwounded	Shade	42.193	1.0363
1	PKS4OE	Wounded	Shade	61.37	1.2688
1	PKS4OE	Wounded	Shade	58.598	1.3169
1	PKS4OE	Unwounded	Shade	47.334	1.426
2	Col-0	Wounded	Sun	0	0.6227
2	Col-0	Unwounded	Sun	31.165	0.8361
2	Col-0	Wounded	Sun	-0.421	0.5678
2	Col-0	Unwounded	Sun	44.834	1.2255
2	Col-0	Unwounded	Sun	27.089	0.8425
2	Col-0	Wounded	Sun	-8.531	0.5002
2	Col-0	Unwounded	Sun	20.807	0.7937
2	Col-0	Wounded	Sun	-1.494	0.4851
2	Col-0	Unwounded	Sun	33.528	0.9258
2	Col-0	Unwounded	Sun	37.2	0.6202
2	Col-0	Unwounded	Sun	28.548	0.8754
2	Col-0	Wounded	Sun	6.254	0.5971
2	Col-0	Unwounded	Sun	28.134	0.6543
2	Col-0	Wounded	Sun	7.595	0.5316
2	Col-0	Wounded	Sun	21.306	0.415
2	Col-0	Unwounded	Sun	36.093	0.953
2	Col-0	Wounded	Sun	-6.282	0.3409
2	Col-0	Unwounded	Sun	30.393	0.4575
2	Col-0	Wounded	Sun	1.79	0.568
2	Col-0	Wounded	Sun	-0.749	0.5554
2	Col-0	Wounded	Shade	45.785	1.0587
2	Col-0	Unwounded	Shade	53.997	1.3469
2	Col-0	Wounded	Shade	42.558	0.8877
2	Col-0	Unwounded	Shade	55.784	1.2694
2	Col-0	Unwounded	Shade	69.484	1.3379
2	Col-0	Wounded	Shade	42.166	0.8518
2	Col-0	Unwounded	Shade	54.33	1.2676
2	Col-0	Wounded	Shade	59.906	0.924
2	Col-0	Unwounded	Shade	57.55	1.4818
2	Col-0	Unwounded	Shade	56.976	1.4492
2	Col-0	Unwounded	Shade	50.382	1.452
2	Col-0	Wounded	Shade	42.944	0.7289
2	Col-0	Unwounded	Shade	57.74	1.2754
2	Col-0	Wounded	Shade	45.579	0.9939
2	Col-0	Wounded	Shade	54.605	0.7968
2	Col-0	Unwounded	Shade	57.24	1.2544
2	Col-0	Wounded	Shade	43.755	0.9991
2	Col-0	Unwounded	Shade	56.788	1.3112
2	Col-0	Wounded	Shade	33.555	0.8862
2	Col-0	Wounded	Shade	37.247	1.0759
2	PKS2OE	Unwounded	Sun	43.958	1.1476
2	PKS2OE	Wounded	Sun	8.835	0.6585
2	PKS2OE	Unwounded	Sun	34.97	0.9665
2	PKS2OE	Wounded	Sun	22.351	0.8191
2	PKS2OE	Unwounded	Sun	39.892	1.1049
2	PKS2OE	Unwounded	Sun	42.754	0.9919
2	PKS2OE	Wounded	Sun	4.733	0.6003
2	PKS2OE	Unwounded	Sun	42.239	0.8854
2	PKS2OE	Wounded	Sun	18.004	0.7251
2	PKS2OE	Unwounded	Sun	39.459	0.7505
2	PKS2OE	Unwounded	Sun	40.547	1.0289
2	PKS2OE	Wounded	Sun	-1.459	0.561
2	PKS2OE	Unwounded	Sun	37.161	0.8705
2	PKS2OE	Wounded	Sun	31.645	0.7127
2	PKS2OE	Wounded	Sun	14.507	0.5211
2	PKS2OE	Wounded	Sun	16.939	0.7082
2	PKS2OE	Unwounded	Sun	28.379	0.9887
2	PKS2OE	Wounded	Sun	17.939	0.5886
2	PKS2OE	Unwounded	Sun	52.294	0.7848
2	PKS2OE	Wounded	Sun	26.727	0.6153
2	PKS2OE	Unwounded	Shade	56.733	1.3072
2	PKS2OE	Wounded	Shade	45.909	0.7945
2	PKS2OE	Unwounded	Shade	55.136	1.4753
2	PKS2OE	Wounded	Shade	39.053	1.1747
2	PKS2OE	Unwounded	Shade	56.839	1.3506
2	PKS2OE	Unwounded	Shade	51.514	1.4236
2	PKS2OE	Wounded	Shade	46.818	1.0923
2	PKS2OE	Unwounded	Shade	58.128	1.4319
2	PKS2OE	Wounded	Shade	41.186	0.9363
2	PKS2OE	Unwounded	Shade	57.659	1.4309
2	PKS2OE	Unwounded	Shade	60.89	1.4619
2	PKS2OE	Wounded	Shade	51.34	1.1751
2	PKS2OE	Unwounded	Shade	56.861	1.4868
2	PKS2OE	Wounded	Shade	50.567	1.1193
2	PKS2OE	Wounded	Shade	35.248	1.0644
2	PKS2OE	Wounded	Shade	51.34	1.0136
2	PKS2OE	Unwounded	Shade	52.734	1.5234
2	PKS2OE	Wounded	Shade	42.297	1.0135
2	PKS2OE	Unwounded	Shade	51.651	1.5157
2	PKS2OE	Wounded	Shade	57.144	1.1176
2	PKS4OE	Wounded	Sun	41.37	0.7036
2	PKS4OE	Wounded	Sun	39.769	0.7748
2	PKS4OE	Wounded	Sun	37.168	0.8301
2	PKS4OE	Unwounded	Sun	51.417	0.7562
2	PKS4OE	Wounded	Sun	33.161	0.5514
2	PKS4OE	Unwounded	Sun	68.062	1.1388
2	PKS4OE	Unwounded	Sun	37.11	0.7195
2	PKS4OE	Wounded	Sun	40.491	0.7453
2	PKS4OE	Unwounded	Sun	65.117	1.0447
2	PKS4OE	Wounded	Sun	39.971	0.7242
2	PKS4OE	Unwounded	Sun	60.484	0.973
2	PKS4OE	Unwounded	Sun	59.349	0.988
2	PKS4OE	Unwounded	Sun	57.995	0.8341
2	PKS4OE	Wounded	Sun	42.879	0.5976
2	PKS4OE	Unwounded	Sun	51.759	0.7918
2	PKS4OE	Wounded	Sun	39.267	0.6264
2	PKS4OE	Wounded	Sun	40.301	0.6469
2	PKS4OE	Unwounded	Sun	53.517	0.6646
2	PKS4OE	Wounded	Sun	24.063	0.6562
2	PKS4OE	Unwounded	Sun	64.103	0.7252
2	PKS4OE	Wounded	Shade	69.59	1.1154
2	PKS4OE	Wounded	Shade	61.074	0.9577
2	PKS4OE	Wounded	Shade	70.777	0.9527
2	PKS4OE	Unwounded	Shade	60.544	1.3745
2	PKS4OE	Wounded	Shade	61.68	1.0166
2	PKS4OE	Unwounded	Shade	64.607	1.0494
2	PKS4OE	Unwounded	Shade	61.074	1.2926
2	PKS4OE	Wounded	Shade	64.392	1.0442
2	PKS4OE	Unwounded	Shade	63.159	1.1667
2	PKS4OE	Wounded	Shade	58.026	1.0414
2	PKS4OE	Unwounded	Shade	56.634	1.1915
2	PKS4OE	Unwounded	Shade	62.583	1.4463
2	PKS4OE	Unwounded	Shade	65.717	1.3993
2	PKS4OE	Wounded	Shade	59.999	1.0371
2	PKS4OE	Unwounded	Shade	65.579	1.3425
2	PKS4OE	Wounded	Shade	71.241	1.0308
2	PKS4OE	Wounded	Shade	38.494	0.7891
2	PKS4OE	Unwounded	Shade	67.126	1.2099
2	PKS4OE	Wounded	Shade	63.435	0.9513
2	PKS4OE	Unwounded	Shade	71.565	1.0603

## Sheet: Fig4A
Figure 4A
Relative mRNA levels (compared to control genes) in each biological replicate (ΔΔCt method).
Means used in final graph are means of the 3 bioreps, which were transformed so that the mean value for Col-0 in sun = 1.
YUC8							PKS4							PKS2
	Biological replicate 1							Biological replicate 1							Biological replicate 1
Technical replicates	Col-0		pif457				Technical replicates	Col-0		pif457				Technical replicates	Col-0		pif457
	Sun	Shade	Sun	Shade				Sun	Shade	Sun	Shade				Sun	Shade	Sun	Shade
A	2.98112	95.7271	1.92366	3.37376			A	19.6282	45.882	23.3258	29.3921			A	90.689	141.128	74.6389	87.5695
B	3.23632	97.0298	2.42562	3.27469			B	20.6398	41.3655	22.9967	30.5766			B	93.5299	146.968	74.6648	90.7205
C	3.69828	94.2785	1.91303	3.57726			C	21.5985	43.8911	22.4378	29.7921			C	93.8221	139.378	72.0964	88.0259
Mean biorep1	3.30524	95.6785	2.08744	3.40857			Mean biorep1	20.6221	43.7129	22.9201	29.9203			Mean biorep1	92.6804	142.491	73.8001	88.7719
	Biological replicate 2							Biological replicate 2							Biological replicate 2
Technical replicates	Col-0		pif457				Technical replicates	Col-0		pif457				Technical replicates	Col-0		pif457
	Sun	Shade	Sun	Shade				Sun	Shade	Sun	Shade				Sun	Shade	Sun	Shade
A	3.15438	102.207	2.81738	2.53741			A	21.0443	51.961	24.2406	25.7831			A	97.8403	151.204	82.9607	79.2509
B	2.86365	101.501	3.0196	2.76036			B	21.7638	53.533	25.7474	26.1521			B	100.347	145.851	89.3475	78.404
C	2.61599	99.8269	2.15675	2.34869			C	20.3556	56.4287	24.7071	24.4516			C	95.1648	155.348	85.5002	74.2262
Mean biorep2	2.87801	101.179	2.66458	2.54882			Mean biorep2	21.0546	53.9742	24.8984	25.4623			Mean biorep2	97.7841	150.801	85.9362	77.2937
	Biological replicate 3							Biological replicate 3							Biological replicate 3
Technical replicates	Col-0		pif457				Technical replicates	Col-0		pif457				Technical replicates	Col-0		pif457
	Sun	Shade	Sun	Shade				Sun	Shade	Sun	Shade				Sun	Shade	Sun	Shade
A	4.38889	84.8508	2.68674	2.71388			A	25.052	48.5654	22.7037	27.4238			A	93.7571	141.225	77.4319	86.7839
B	3.6499	93.1095	2.93703	2.48519			B	24.9481	52.0872	21.1173	29.2093			B	94.5402	146.917	73.3312	92.1784
C	2.2679	98.5208	2.88257	3.16643			C	23.7253	41.4804	21.5163	26.9433			C	94.1805	146.358	74.5097	87.9649
Mean biorep3	3.43556	92.1604	2.83545	2.7885			Mean biorep3	24.5751	47.3776	21.7791	27.8588			Mean biorep3	94.1593	144.833	75.0909	88.9757
	Mean of three biological replicates							Mean of three biological replicates							Mean of three biological replicates
	Col-0		pif457					Col-0		pif457					Col-0		pif457
	Sun	Shade	Sun	Shade				Sun	Shade	Sun	Shade				Sun	Shade	Sun	Shade
MEAN	3.20627	96.3391	2.52915	2.9153			MEAN	22.084	48.3549	23.1992	27.7471			MEAN	94.8746	146.042	78.2757	85.0138
SE	0.291657	4.54526	0.391961	0.443678			SE	2.16824	5.20001	1.57827	2.23108			SE	2.62597	4.28484	6.66546	6.68656

## Sheet: Fig4B
Figure 4B
Biological replicate 1
PIF4-HA enrichment presented as IP/Input.
PKS4
	Control		Peak
Technical replicate	Sun	Shade	Sun	Shade
1	0.0195955	0.000302703	0.0459326	0.0863761
2	0.000280291	0.0158288	0.0300813	0.0480936
3	0.0083438	0.0195911	0.0432161	0.0797144
MEAN	0.00940654	0.0119075	0.0397433	0.0713947
SE	0.00970137	0.0102246	0.00847706	0.0204524
PIL1
	Control		Peak
Technical replicate	Sun	Shade	Sun	Shade
1	0.0240922	0.0118392	0.444044	0.813936
2	0.00759868	0.0194814	0.338944	0.739385
3	0.0131134	0.0463293	0.405796	1.17059
MEAN	0.0149347	0.0258833	0.396261	0.90797
SE	0.00839624	0.0181143	0.0531946	0.23047
Biological replicate 2
PIF4-HA enrichment under shade conditions presented as IP/Input.PKS4-HA serves as negative control.
PKS4
	Shade
	Control		Peak
Technical replicate	PKS4-HA	PIF4-HA	PKS4-HA	PIF4-HA
1	0.00692481	0.0297496	0.00635144	0.0297731
2	0.00868531	0.0089786	0.0084283	0.068641
3	0.00843233	0.0228865	0.00492692	0.0538784
MEAN	0.00801415	0.0205382	0.00656888	0.0507642
SE	0.000951839	0.0105827	0.00176079	0.0196202
PIL1
	Shade
	Control		Peak
Technical replicate	PKS4-HA	PIF4-HA	PKS4-HA	PIF4-HA
1	0.0110937	0.0108936	0.00628961	0.931603
2	0.000116358	0.00896004	0.00286726	0.929132
3	0.0001046	0.0042178	0.00114082	0.701378
MEAN	0.00377154	0.00802382	0.00343257	0.854037
SE	0.00634114	0.00343497	0.00262053	0.132213

## Sheet: Fig4C
Figure 4C
Replicate	Genotype	Wounding treatment	Light treatment	Leaf angle (°)	Petiole length (cm)
1	Col-0	Wounded	Sun	25.238	0.8469
1	Col-0	Unwounded	Sun	47.582	1.1134
1	Col-0	Wounded	Sun	24.24	0.6646
1	Col-0	Unwounded	Sun	36.663	1.2243
1	Col-0	Unwounded	Sun	44.156	1.2892
1	Col-0	Wounded	Sun	20.883	0.7911
1	Col-0	Unwounded	Sun	30.203	0.8789
1	Col-0	Wounded	Sun	26.151	0.882
1	Col-0	Unwounded	Sun	45.366	1.2192
1	Col-0	Unwounded	Sun	41.216	1.1653
1	Col-0	Unwounded	Sun	52.81	1.3333
1	Col-0	Wounded	Sun	16.699	0.9871
1	Col-0	Unwounded	Sun	34.707	1.1622
1	Col-0	Wounded	Sun	30.493	0.6975
1	Col-0	Wounded	Sun	19.365	0.7917
1	Col-0	Unwounded	Sun	49.148	1.2042
1	Col-0	Wounded	Sun	27.453	0.9089
1	Col-0	Unwounded	Sun	48	1.2118
1	Col-0	Wounded	Sun	18.925	0.7043
1	Col-0	Wounded	Sun	18.73	0.8156
1	Col-0	Wounded	Shade	40.643	1.5694
1	Col-0	Unwounded	Shade	57.971	1.6267
1	Col-0	Wounded	Shade	45.134	1.1636
1	Col-0	Unwounded	Shade	53.377	1.7183
1	Col-0	Unwounded	Shade	53.461	1.878
1	Col-0	Wounded	Shade	51.911	1.2298
1	Col-0	Unwounded	Shade	47.237	1.7577
1	Col-0	Wounded	Shade	49.511	1.3973
1	Col-0	Unwounded	Shade	52.043	1.9292
1	Col-0	Unwounded	Shade	49.774	1.7125
1	Col-0	Unwounded	Shade	48.681	1.5206
1	Col-0	Wounded	Shade	54.095	1.3511
1	Col-0	Unwounded	Shade	50.744	1.7957
1	Col-0	Wounded	Shade	61.991	1.4933
1	Col-0	Wounded	Shade	49.105	1.2179
1	Col-0	Unwounded	Shade	61.659	1.7319
1	Col-0	Wounded	Shade	56.748	1.325
1	Col-0	Unwounded	Shade	49.094	1.8109
1	Col-0	Wounded	Shade	49.21	1.2472
1	Col-0	Wounded	Shade	48.566	1.3172
1	pif457	Unwounded	Sun	31.642	0.5716
1	pif457	Wounded	Sun	13.51	0.3943
1	pif457	Unwounded	Sun	20.556	0.5101
1	pif457	Wounded	Sun	16.036	0.4799
1	pif457	Unwounded	Sun	20.516	0.8224
1	pif457	Unwounded	Sun	25.336	0.8002
1	pif457	Wounded	Sun	16.675	0.4826
1	pif457	Unwounded	Sun	18.205	0.6818
1	pif457	Wounded	Sun	9.462	0.3894
1	pif457	Unwounded	Sun	38.367	0.6891
1	pif457	Unwounded	Sun	30.615	0.7113
1	pif457	Wounded	Sun	7.409	0.4704
1	pif457	Unwounded	Sun	27.063	0.6863
1	pif457	Wounded	Sun	18.193	0.5592
1	pif457	Wounded	Sun	13.023	0.4269
1	pif457	Wounded	Sun	14.359	0.4575
1	pif457	Unwounded	Sun	30.109	0.6905
1	pif457	Wounded	Sun	16.099	0.563
1	pif457	Unwounded	Sun	20.691	0.6654
1	pif457	Wounded	Sun	4.892	0.4361
1	pif457	Unwounded	Shade	33.518	0.9935
1	pif457	Wounded	Shade	5.336	0.644
1	pif457	Unwounded	Shade	25.814	0.6687
1	pif457	Wounded	Shade	13.829	0.6588
1	pif457	Unwounded	Shade	30.129	0.8509
1	pif457	Unwounded	Shade	40.622	0.7115
1	pif457	Wounded	Shade	11.837	0.6404
1	pif457	Unwounded	Shade	31.638	0.7067
1	pif457	Wounded	Shade	13.841	0.6012
1	pif457	Unwounded	Shade	25.896	0.8752
1	pif457	Unwounded	Shade	36.183	0.809
1	pif457	Wounded	Shade	9.56	0.5945
1	pif457	Unwounded	Shade	21.894	0.9411
1	pif457	Wounded	Shade	29.291	0.6609
1	pif457	Wounded	Shade	18.027	0.5338
1	pif457	Wounded	Shade	4.226	0.6734
1	pif457	Unwounded	Shade	33.968	0.8307
1	pif457	Wounded	Shade	9.462	0.685
1	pif457	Unwounded	Shade	17.974	0.8985
1	pif457	Wounded	Shade	18.26	0.6286
2	Col-0	Wounded	Sun	24.416	0.8095
2	Col-0	Unwounded	Sun	38.928	1.1103
2	Col-0	Wounded	Sun	11.31	0.7324
2	Col-0	Unwounded	Sun	38.548	1.2624
2	Col-0	Unwounded	Sun	33.232	0.9643
2	Col-0	Wounded	Sun	16.26	0.7566
2	Col-0	Unwounded	Sun	36.193	0.98
2	Col-0	Wounded	Sun	12.144	0.7118
2	Col-0	Unwounded	Sun	44.799	1.0171
2	Col-0	Unwounded	Sun	38.324	1.0545
2	Col-0	Unwounded	Sun	58.329	1.1221
2	Col-0	Wounded	Sun	24.775	0.6517
2	Col-0	Unwounded	Sun	47.904	1.0288
2	Col-0	Wounded	Sun	22.449	0.8097
2	Col-0	Wounded	Sun	20.041	0.7046
2	Col-0	Unwounded	Sun	42.785	1.0377
2	Col-0	Wounded	Sun	22.782	0.6286
2	Col-0	Unwounded	Sun	35.119	0.9365
2	Col-0	Wounded	Sun	18.555	0.6554
2	Col-0	Wounded	Sun	13.263	0.6311
2	Col-0	Wounded	Shade	53.243	1.2537
2	Col-0	Unwounded	Shade	46.975	1.7484
2	Col-0	Wounded	Shade	57.414	1.2086
2	Col-0	Unwounded	Shade	62.341	1.4288
2	Col-0	Unwounded	Shade	53.017	1.6506
2	Col-0	Wounded	Shade	51.968	1.3504
2	Col-0	Unwounded	Shade	55.46	1.6161
2	Col-0	Wounded	Shade	51.072	1.2389
2	Col-0	Unwounded	Shade	66.724	1.5264
2	Col-0	Unwounded	Shade	57.968	1.7866
2	Col-0	Unwounded	Shade	64.463	1.5841
2	Col-0	Wounded	Shade	70.087	1.3466
2	Col-0	Unwounded	Shade	47.654	1.5836
2	Col-0	Wounded	Shade	60.21	1.3632
2	Col-0	Wounded	Shade	60.255	1.3304
2	Col-0	Unwounded	Shade	64.756	1.7603
2	Col-0	Wounded	Shade	67.449	1.1774
2	Col-0	Unwounded	Shade	66.121	1.7663
2	Col-0	Wounded	Shade	62.745	1.2012
2	Col-0	Wounded	Shade	57.426	1.3801
2	pif457	Unwounded	Sun	16.777	0.4624
2	pif457	Wounded	Sun	15.164	0.3712
2	pif457	Unwounded	Sun	21.512	0.4907
2	pif457	Wounded	Sun	14.381	0.3808
2	pif457	Unwounded	Sun	28.156	0.7265
2	pif457	Unwounded	Sun	23.273	0.8193
2	pif457	Wounded	Sun	4.514	0.496
2	pif457	Unwounded	Sun	26.988	0.5283
2	pif457	Wounded	Sun	14.158	0.3836
2	pif457	Unwounded	Sun	14.67	0.7155
2	pif457	Unwounded	Sun	26.757	0.5699
2	pif457	Wounded	Sun	22.913	0.425
2	pif457	Unwounded	Sun	32.735	0.707
2	pif457	Wounded	Sun	15.35	0.3814
2	pif457	Wounded	Sun	11.746	0.4049
2	pif457	Wounded	Sun	0	0.3568
2	pif457	Unwounded	Sun	25.498	0.5052
2	pif457	Wounded	Sun	22.23	0.3611
2	pif457	Unwounded	Sun	17.354	0.5758
2	pif457	Wounded	Sun	8.017	0.328
2	pif457	Unwounded	Shade	33.222	0.8317
2	pif457	Wounded	Shade	21.562	0.6171
2	pif457	Unwounded	Shade	33.589	0.647
2	pif457	Wounded	Shade	13.548	0.3903
2	pif457	Unwounded	Shade	28.535	0.8874
2	pif457	Unwounded	Shade	27.065	0.8108
2	pif457	Wounded	Shade	16.246	0.5757
2	pif457	Unwounded	Shade	34.716	0.716
2	pif457	Wounded	Shade	11.497	0.4925
2	pif457	Unwounded	Shade	30.087	0.8796
2	pif457	Unwounded	Shade	31.562	0.8696
2	pif457	Wounded	Shade	-10.033	0.5604
2	pif457	Unwounded	Shade	36.621	0.8002
2	pif457	Wounded	Shade	11.421	0.6244
2	pif457	Wounded	Shade	10.701	0.565
2	pif457	Wounded	Shade	9.819	0.5288
2	pif457	Unwounded	Shade	24.708	0.8422
2	pif457	Wounded	Shade	12.301	0.5447
2	pif457	Unwounded	Shade	17.543	0.9166
2	pif457	Wounded	Shade	31.908	0.5504

## Sheet: Fig5A
Figure 5A
Relative mRNA levels (compared to control genes) in each biological replicate (ΔΔCt method).
Means used in final graph are means of the 3 bioreps, which were transformed so that the mean value for Col-0 in sun = 1.
JAZ10							PKS4							PKS2
	Biological replicate 1							Biological replicate 1							Biological replicate 1
Technical replicates	Col-0		pif457				Technical replicates	Col-0		pif457				Technical replicates	Col-0		pif457
	Sun	Shade	Sun	Shade				Sun	Shade	Sun	Shade				Sun	Shade	Sun	Shade
A	17.7531	560.291	16.4032	26.6714			A	11.6843	7.18718	6.18525	8.1291			A	257.115	87.7245	170.783	142.998
B	17.0783	609.577	16.8466	28.9197			B	12.5646	7.315	7.37073	6.81036			B	253.974	91.7866	189.271	124.382
C	17.3181	758.936	18.3673	30.5209			C	12.6671	9.41019	7.377	8.31328			C	266.022	110.361	186.183	131.019
Mean biorep1	17.3831	642.935	17.2057	28.704			Mean biorep1	12.3053	7.97079	6.97766	7.75091			Mean biorep1	259.037	96.624	182.079	132.8
	Biological replicate 2							Biological replicate 2							Biological replicate 2
Technical replicates	Col-0		pif457				Technical replicates	Col-0		pif457				Technical replicates	Col-0		pif457
	Sun	Shade	Sun	Shade				Sun	Shade	Sun	Shade				Sun	Shade	Sun	Shade
A	19.8377	389.5	18.9057	41.3854			A	8.028	5.80902	8.86394	14.4259			A	189.286	71.1156	161.567	142.873
B	15.8349	417.421	17.4828	43.2416			B	8.69016	5.14978	8.08725	14.6289			B	187.692	70.0444	154.475	139.334
C	19.3451	433.712	18.1349	39.649			C	9.16105	5.84919	8.36887	14.4606			C	199.327	70.8066	153.557	140.308
Mean biorep2	18.3392	413.544	18.1745	41.4254			Mean biorep2	8.6264	5.60266	8.44002	14.5051			Mean biorep2	192.102	70.6555	156.533	140.838
	Biological replicate 3							Biological replicate 3							Biological replicate 3
Technical replicates	Col-0		pif457				Technical replicates	Col-0		pif457				Technical replicates	Col-0		pif457
	Sun	Shade	Sun	Shade				Sun	Shade	Sun	Shade				Sun	Shade	Sun	Shade
A	11.917	597.771	8.5169	61.1772			A	7.56528	4.56528	6.39295	14.1809			A	136.113	63.6334	156.6	174.276
B	12.4826	605.472	9.17695	58.7913			B	7.37479	4.69858	6.75289	14.7864			B	135.646	62.4631	113.945	185.123
C	12.1013	615.704	9.42157	58.6947			C	7.596	4.87395	6.79784	14.4296			C	114.022	63.4608	106.487	185.303
Mean biorep3	12.167	606.316	9.03847	59.5544			Mean biorep3	7.51202	4.7126	6.64789	14.4656			Mean biorep3	128.594	63.1858	125.677	181.567
	Mean of three biological replicates							Mean of three biological replicates							Mean of three biological replicates
	Col-0		pif457					Col-0		pif457					Col-0		pif457
	Sun	Shade	Sun	Shade				Sun	Shade	Sun	Shade				Sun	Shade	Sun	Shade
MEAN	15.9631	554.265	14.8062	43.2279			MEAN	9.48125	6.09535	7.35519	12.2406			MEAN	193.244	76.8218	154.763	151.735
SE	3.32212	123.235	5.01845	15.504			SE	2.50839	1.68404	0.953847	3.8882			SE	65.2291	17.5512	28.2424	26.1462

[truncated: 7 more sheets: Fig5B, S1B, S2, S3, S5C, S6B, S7]
